# Supplementary material for: 4-(4-Bromo­phen­yl)-7,7-dimethyl-2-methyl­amino-3-nitro-7,8-di­hydro-4H-chromen-5(6H)-one including an unknown solvate
Source: Acta Crystallogr Sect E Struct Rep Online. 2014 Apr 18;70(Pt 5):o579–80. doi: 10.1107/S1600536814007983 (PMC4011266; doi:10.1107/S1600536814007983)
Supplement: Supplementary file 1 [file e-70-0o579-sup1.cif]

##############################################################################
#                                                                            #
# This CIF contains the data in a paper accepted for publication in          #
# Acta Crystallographica Section E. It conforms to the requirements of       #
# Notes for Authors for Acta Crystallographica Section E, and has been       #
# peer reviewed under the auspices of the IUCr Commission on Journals.       #
#                                                                            #
# Full details of the Crystallographic Information File format               #
# are given in the paper "The Crystallographic Information File (CIF):       #
# a New Standard Archive File for Crystallography" by S. R. Hall, F. H.      #
# Allen and I. D. Brown [Acta Cryst. (1991), A47, 655-685].                  #
#                                                                            #
# The current version of the core CIF dictionary is obtainable from          #
# ftp://ftp.iucr.org/pub/cif_core.dic.                                       #
#                                                                            #
# Software is freely available for graphical display of the structure(s)     #
# in this CIF. For information consult the CIF software page                 #
# http://www.iucr.org/resources/cif/software.                                #
#                                                                            #
# This file may be used for bona fide research purposes within the           #
# scientific community so long as proper attribution is given to the journal # 
# article from which it was obtained.                                        #
#                                                                            #
##############################################################################
data_global
_audit_creation_method     SHELXL-97
_journal_date_recd_electronic     2014-03-17
_journal_date_accepted     2014-04-10
_journal_name_full     'Acta Crystallographica, Section E'
_journal_year     2014
_journal_volume     70
_journal_issue      5
_journal_page_first     o579
_journal_page_last     o580
_journal_paper_category     QO
_journal_paper_doi     10.1107/S1600536814007983
_journal_coeditor_code     SU2714
_publ_contact_author_name     'K. Sethusankar'
_publ_contact_author_address
;
Department of Physics
RKM Vivekananda College (Autonomous)
Chennai 600 004
India
;
_publ_contact_author_email     'ksethusankar@yahoo.co.in'
_publ_contact_author_fax     '044 091 2499 3057'
_publ_contact_author_phone     '044 091 24484170'
_publ_section_title
;\
4-(4-Bromophenyl)-7,7-dimethyl-2-methylamino-3-nitro-7,8-dihydro-4<i>H</i>-\
chromen-5(6<i>H</i>)-one including an unknown solvate
;
loop_
    _publ_author_name
    _publ_author_address
    'S. Antony Inglebert'
;
Sri Ram Engineering College
Chennai 602 024
India
;
    'Jayabal Kamalraja'
;
Department of Chemistry
Pondichery University
Pondichery 605 014
India
;
    'K. Sethusankar'
;
Department of Physics
RKM Vivekananda College (Autonomous)
Chennai 600 004
India
;
    'Gnanasambandam Vasuki'
;
Department of Chemistry
Pondichery University
Pondichery 605 014
India
;
data_I
_audit_creation_method     SHELXL-97
_database_code_depnum_ccdc_archive     'CCDC 996468'
_chemical_name_systematic
;\
4-(4-Bromophenyl)-7,7-dimethyl-2-methylamino-3-nitro-7,8-dihydro-4<i>H</i>-\
chromen-5(6<i>H</i>)-one
;
_chemical_name_common     ?
_chemical_formula_moiety     'C18 H19 Br N2 O4'
_chemical_formula_sum     'C18 H19 Br N2 O4'
_chemical_formula_iupac     'C18 H19 Br N2 O4'
_chemical_formula_weight     407.26
_chemical_melting_point     ?
_symmetry_cell_setting     trigonal
_symmetry_space_group_name_H-M     'R -3'
_symmetry_space_group_name_Hall     '-R 3'
loop_
    _symmetry_equiv_pos_as_xyz
    'x, y, z'
    '-y, x-y, z'
    '-x+y, -x, z'
    'x+2/3, y+1/3, z+1/3'
    '-y+2/3, x-y+1/3, z+1/3'
    '-x+y+2/3, -x+1/3, z+1/3'
    'x+1/3, y+2/3, z+2/3'
    '-y+1/3, x-y+2/3, z+2/3'
    '-x+y+1/3, -x+2/3, z+2/3'
    '-x, -y, -z'
    'y, -x+y, -z'
    'x-y, x, -z'
    '-x+2/3, -y+1/3, -z+1/3'
    'y+2/3, -x+y+1/3, -z+1/3'
    'x-y+2/3, x+1/3, -z+1/3'
    '-x+1/3, -y+2/3, -z+2/3'
    'y+1/3, -x+y+2/3, -z+2/3'
    'x-y+1/3, x+2/3, -z+2/3'
_cell_length_a     24.2105(13)
_cell_length_b     24.2105(13)
_cell_length_c     15.7745(9)
_cell_angle_alpha     90.00
_cell_angle_beta     90.00
_cell_angle_gamma     120.00
_cell_volume     8007.4(8)
_cell_formula_units_Z     18
_cell_measurement_reflns_used     3206
_cell_measurement_theta_min     2.33
_cell_measurement_theta_max     25.24
_cell_measurement_temperature     293(2)
_exptl_crystal_description     block
_exptl_crystal_colour     colourless
_exptl_crystal_size_max     0.35
_exptl_crystal_size_mid     0.30
_exptl_crystal_size_min     0.30
_exptl_crystal_density_diffrn     1.520
_exptl_crystal_density_meas     ?
_exptl_crystal_density_method     'not measured'
_exptl_crystal_F_000     3744
_exptl_absorpt_coefficient_mu     2.335
_exptl_absorpt_correction_type     multi-scan
_exptl_absorpt_process_details     '(SADABS; Bruker, 2008)'
_exptl_absorpt_correction_T_min     0.446
_exptl_absorpt_correction_T_max     0.496
_exptl_special_details     ?
_diffrn_ambient_temperature     293(2)
_diffrn_radiation_type     MoK\a
_diffrn_radiation_wavelength     0.71073
_diffrn_radiation_source     'fine-focus sealed tube'
_diffrn_radiation_monochromator     graphite
_diffrn_measurement_device_type     'Bruker Kappa APEXII CCD'
_diffrn_measurement_method     '\w and \f scan'
_diffrn_detector_area_resol_mean     ?
_diffrn_reflns_number     25281
_diffrn_reflns_av_R_equivalents     0.0350
_diffrn_reflns_av_sigmaI/netI     0.0233
_diffrn_reflns_theta_min     2.33
_diffrn_reflns_theta_max     25.24
_diffrn_reflns_theta_full     25.24
_diffrn_measured_fraction_theta_max     0.998
_diffrn_measured_fraction_theta_full     0.998
_diffrn_reflns_limit_h_min     -28
_diffrn_reflns_limit_h_max     29
_diffrn_reflns_limit_k_min     -29
_diffrn_reflns_limit_k_max     28
_diffrn_reflns_limit_l_min     -12
_diffrn_reflns_limit_l_max     18
_diffrn_standards_number     ?
_diffrn_standards_interval_count     ?
_diffrn_standards_interval_time     ?
_diffrn_standards_decay_%     0
_refine_special_details
;
Refinement of <i>F</i>^2^ against ALL reflections. The weighted <i>R</i>-factor
<i>wR</i> and goodness of fit <i>S</i> are based on <i>F</i>^2^, conventional
<i>R</i>-factors <i>R</i> are based on <i>F</i>, with <i>F</i> set to zero for
negative <i>F</i>^2^. The threshold expression of <i>F</i>^2^ >
\s(<i>F</i>^2^) is used only for calculating <i>R</i>-factors(gt) <i>etc</i>.
and is not relevant to the choice of reflections for refinement.
<i>R</i>-factors based on <i>F</i>^2^ are statistically about twice as large
as those based on <i>F</i>, and <i>R</i>- factors based on ALL data will be
even larger.
;
_reflns_number_total     3206
_reflns_number_gt     2565
_reflns_threshold_expression     I>2sigma(I)
_refine_ls_structure_factor_coef     Fsqd
_refine_ls_matrix_type     full
_refine_ls_R_factor_all     0.0507
_refine_ls_R_factor_gt     0.0379
_refine_ls_wR_factor_gt     0.1008
_refine_ls_wR_factor_ref     0.1053
_refine_ls_goodness_of_fit_ref     1.088
_refine_ls_restrained_S_all     1.088
_refine_ls_number_reflns     3206
_refine_ls_number_parameters     233
_refine_ls_number_restraints     0
_refine_ls_hydrogen_treatment     mixed
_refine_ls_weighting_scheme     calc
_refine_ls_weighting_details
         'calc w=1/[\s^2^(Fo^2^)+(0.0569P)^2^+9.8133P] where P=(Fo^2^+2Fc^2^)/3'
_atom_sites_solution_hydrogens     geom
_atom_sites_solution_primary     direct
_atom_sites_solution_secondary     difmap
_refine_ls_shift/su_max     0.000
_refine_ls_shift/su_mean     0.000
_refine_diff_density_max     0.682
_refine_diff_density_min     -0.610
_refine_ls_extinction_method     none
_refine_ls_extinction_coef     ?
loop_
    _atom_type_symbol
    _atom_type_description
    _atom_type_scat_dispersion_real
    _atom_type_scat_dispersion_imag
    _atom_type_scat_source
    'C' 'C' 0.0033 0.0016
                         'International Tables Vol C Tables 4.2.6.8 and 6.1.1.4'
    'H' 'H' 0.0000 0.0000
                         'International Tables Vol C Tables 4.2.6.8 and 6.1.1.4'
    'Br' 'Br' -0.2901 2.4595
                         'International Tables Vol C Tables 4.2.6.8 and 6.1.1.4'
    'N' 'N' 0.0061 0.0033
                         'International Tables Vol C Tables 4.2.6.8 and 6.1.1.4'
    'O' 'O' 0.0106 0.0060
                         'International Tables Vol C Tables 4.2.6.8 and 6.1.1.4'
_computing_data_collection     'APEX2 (Bruker, 2008)'
_computing_cell_refinement     'SAINT (Bruker, 2008)'
_computing_data_reduction     'SAINT (Bruker, 2008)'
_computing_structure_solution     'SHELXS97 (Sheldrick, 2008)'
_computing_structure_refinement     'SHELXL97 (Sheldrick, 2008)'
_computing_molecular_graphics
                  'PLATON (Spek, 2009) and Mercury (Macrae <i>et al.</i>, 2008)'
_computing_publication_material
                            'SHELXL97 (Sheldrick, 2008) and PLATON (Spek, 2009)'
loop_
    _atom_site_type_symbol
    _atom_site_label
    _atom_site_fract_x
    _atom_site_fract_y
    _atom_site_fract_z
    _atom_site_u_iso_or_equiv
    _atom_site_adp_type
    _atom_site_calc_flag
    _atom_site_refinement_flags
    _atom_site_occupancy
    _atom_site_symmetry_multiplicity
    _atom_site_disorder_assembly
    _atom_site_disorder_group
    Br Br1 0.212132(19) 0.139268(18) 0.68871(2) 0.06222(17) Uani d . 1 1 . .
    O O1 0.43022(10) 0.17889(10) 0.40027(13) 0.0472(5) Uani d . 1 1 . .
    O O2 0.26619(8) 0.05160(8) 0.21543(11) 0.0321(4) Uani d . 1 1 . .
    O O3 0.42426(10) 0.09139(10) 0.35374(13) 0.0447(5) Uani d . 1 1 . .
    O O4 0.27248(10) 0.24234(10) 0.29435(14) 0.0504(5) Uani d . 1 1 . .
    N N1 0.40219(10) 0.12873(11) 0.35810(13) 0.0354(5) Uani d . 1 1 . .
    N N2 0.32782(12) 0.01391(11) 0.25833(16) 0.0374(6) Uani d . 1 1 . .
    H H2N 0.3582(17) 0.0173(16) 0.287(2) 0.056(10) Uiso d . 1 1 . .
    C C1 0.24640(15) 0.14478(14) 0.57850(17) 0.0399(7) Uani d . 1 1 . .
    C C2 0.30235(15) 0.19826(14) 0.55683(18) 0.0439(7) Uani d . 1 1 . .
    H H2 0.3238 0.2310 0.5958 0.053 Uiso calc R 1 1 . .
    C C3 0.32632(14) 0.20269(13) 0.47641(17) 0.0390(7) Uani d . 1 1 . .
    H H3 0.3643 0.2389 0.4613 0.047 Uiso calc R 1 1 . .
    C C4 0.29519(12) 0.15445(12) 0.41766(16) 0.0301(6) Uani d . 1 1 . .
    C C5 0.23957(13) 0.10049(13) 0.44189(18) 0.0397(7) Uani d . 1 1 . .
    H H5 0.2186 0.0672 0.4035 0.048 Uiso calc R 1 1 . .
    C C6 0.21442(15) 0.09504(15) 0.52256(19) 0.0455(7) Uani d . 1 1 . .
    H H6 0.1769 0.0587 0.5384 0.055 Uiso calc R 1 1 . .
    C C7 0.32208(12) 0.16060(12) 0.32833(15) 0.0293(6) Uani d . 1 1 . .
    H H7A 0.3573 0.2044 0.3209 0.035 Uiso calc R 1 1 . .
    C C8 0.34739(12) 0.11581(12) 0.31480(15) 0.0297(6) Uani d . 1 1 . .
    C C9 0.31590(12) 0.06113(12) 0.26513(16) 0.0297(6) Uani d . 1 1 . .
    C C10 0.24637(12) 0.09617(12) 0.21277(15) 0.0278(6) Uani d . 1 1 . .
    C C11 0.27201(11) 0.14784(12) 0.26209(15) 0.0281(5) Uani d . 1 1 . .
    C C12 0.24891(12) 0.19332(12) 0.25304(16) 0.0313(6) Uani d . 1 1 . .
    C C13 0.19699(12) 0.17837(12) 0.18972(17) 0.0336(6) Uani d . 1 1 . .
    H H13A 0.2165 0.1994 0.1367 0.040 Uiso calc R 1 1 . .
    H H13B 0.1714 0.1963 0.2099 0.040 Uiso calc R 1 1 . .
    C C14 0.15270(12) 0.10710(13) 0.17229(17) 0.0335(6) Uani d . 1 1 . .
    C C15 0.19391(12) 0.07738(13) 0.15019(17) 0.0321(6) Uani d . 1 1 . .
    H H15A 0.1674 0.0313 0.1494 0.039 Uiso calc R 1 1 . .
    H H15B 0.2119 0.0912 0.0940 0.039 Uiso calc R 1 1 . .
    C C16 0.10934(15) 0.09891(16) 0.0969(2) 0.0502(8) Uani d . 1 1 . .
    H H16A 0.0811 0.0543 0.0866 0.075 Uiso calc R 1 1 . .
    H H16B 0.1350 0.1182 0.0475 0.075 Uiso calc R 1 1 . .
    H H16C 0.0848 0.1191 0.1095 0.075 Uiso calc R 1 1 . .
    C C17 0.11220(14) 0.07477(14) 0.2504(2) 0.0458(7) Uani d . 1 1 . .
    H H17A 0.0850 0.0301 0.2393 0.069 Uiso calc R 1 1 . .
    H H17B 0.0866 0.0937 0.2636 0.069 Uiso calc R 1 1 . .
    H H17C 0.1395 0.0802 0.2976 0.069 Uiso calc R 1 1 . .
    C C18 0.29496(15) -0.04065(14) 0.2025(2) 0.0477(8) Uani d . 1 1 . .
    H H18A 0.3047 -0.0730 0.2189 0.072 Uiso calc R 1 1 . .
    H H18B 0.3086 -0.0278 0.1452 0.072 Uiso calc R 1 1 . .
    H H18C 0.2498 -0.0573 0.2066 0.072 Uiso calc R 1 1 . .
loop_
    _atom_site_aniso_label
    _atom_site_aniso_U_11
    _atom_site_aniso_U_22
    _atom_site_aniso_U_33
    _atom_site_aniso_U_12
    _atom_site_aniso_U_13
    _atom_site_aniso_U_23
    Br1 0.0846(3) 0.0630(3) 0.0458(2) 0.0419(2) 0.02115(17) 0.00610(15)
    O1 0.0358(11) 0.0452(13) 0.0568(13) 0.0174(10) -0.0149(10) -0.0151(10)
    O2 0.0316(10) 0.0282(10) 0.0418(10) 0.0190(8) -0.0093(8) -0.0064(8)
    O3 0.0418(12) 0.0528(13) 0.0520(12) 0.0330(11) -0.0116(9) -0.0050(10)
    O4 0.0536(13) 0.0335(12) 0.0689(14) 0.0254(10) -0.0152(11) -0.0155(10)
    N1 0.0303(12) 0.0409(14) 0.0338(12) 0.0169(12) -0.0007(10) 0.0019(10)
    N2 0.0382(14) 0.0366(14) 0.0460(13) 0.0254(12) -0.0108(11) -0.0049(11)
    C1 0.0492(18) 0.0427(17) 0.0363(14) 0.0294(15) 0.0069(13) 0.0028(12)
    C2 0.0535(19) 0.0352(16) 0.0377(15) 0.0183(15) -0.0045(14) -0.0096(12)
    C3 0.0381(16) 0.0269(15) 0.0414(15) 0.0082(13) -0.0028(12) -0.0038(11)
    C4 0.0296(14) 0.0278(14) 0.0359(13) 0.0168(12) -0.0028(11) -0.0024(11)
    C5 0.0357(16) 0.0311(15) 0.0422(15) 0.0091(13) -0.0017(12) -0.0066(12)
    C6 0.0372(17) 0.0399(17) 0.0494(17) 0.0119(14) 0.0076(13) 0.0037(14)
    C7 0.0261(13) 0.0250(13) 0.0344(13) 0.0109(11) -0.0002(10) -0.0011(11)
    C8 0.0241(13) 0.0335(14) 0.0315(13) 0.0143(12) -0.0012(10) 0.0003(11)
    C9 0.0244(13) 0.0325(14) 0.0337(13) 0.0153(12) 0.0009(10) 0.0022(11)
    C10 0.0259(13) 0.0253(13) 0.0345(13) 0.0145(11) 0.0022(10) 0.0019(10)
    C11 0.0238(13) 0.0261(14) 0.0343(13) 0.0125(11) 0.0019(10) 0.0011(11)
    C12 0.0302(14) 0.0252(14) 0.0386(14) 0.0140(12) 0.0026(11) -0.0001(11)
    C13 0.0338(15) 0.0304(14) 0.0423(15) 0.0203(13) 0.0041(12) 0.0037(12)
    C14 0.0286(14) 0.0297(14) 0.0445(15) 0.0164(12) -0.0025(12) 0.0002(11)
    C15 0.0308(14) 0.0314(14) 0.0371(14) 0.0177(12) -0.0062(11) -0.0057(11)
    C16 0.0410(17) 0.0495(19) 0.067(2) 0.0275(16) -0.0180(15) -0.0085(16)
    C17 0.0321(16) 0.0385(17) 0.0652(19) 0.0164(14) 0.0095(14) 0.0054(14)
    C18 0.0516(19) 0.0396(17) 0.0617(19) 0.0302(16) -0.0143(15) -0.0141(15)
_geom_special_details
;
All e.s.d.'s (except the e.s.d. in the dihedral angle between two l.s. planes)
are estimated using the full covariance matrix. The cell e.s.d.'s are taken
into account individually in the estimation of e.s.d.'s in distances, angles
and torsion angles; correlations between e.s.d.'s in cell parameters are only
used when they are defined by crystal symmetry. An approximate (isotropic)
treatment of cell e.s.d.'s is used for estimating e.s.d.'s involving l.s.
planes.
;
loop_
    _geom_bond_atom_site_label_1
    _geom_bond_atom_site_label_2
    _geom_bond_site_symmetry_2
    _geom_bond_distance
    _geom_bond_publ_flag
    Br1 C1 . 1.902(3) ?
    O1 N1 . 1.247(3) ?
    O2 C9 . 1.356(3) ?
    O2 C10 . 1.384(3) ?
    O3 N1 . 1.261(3) ?
    O4 C12 . 1.217(3) ?
    N1 C8 . 1.382(3) ?
    N2 C9 . 1.316(3) ?
    N2 C18 . 1.450(4) ?
    N2 H2N . 0.83(3) ?
    C1 C2 . 1.369(4) ?
    C1 C6 . 1.377(4) ?
    C2 C3 . 1.377(4) ?
    C2 H2 . 0.9300 ?
    C3 C4 . 1.382(4) ?
    C3 H3 . 0.9300 ?
    C4 C5 . 1.381(4) ?
    C4 C7 . 1.528(3) ?
    C5 C6 . 1.388(4) ?
    C5 H5 . 0.9300 ?
    C6 H6 . 0.9300 ?
    C7 C8 . 1.504(4) ?
    C7 C11 . 1.511(3) ?
    C7 H7A . 0.9800 ?
    C8 C9 . 1.392(4) ?
    C10 C11 . 1.334(3) ?
    C10 C15 . 1.489(3) ?
    C11 C12 . 1.470(4) ?
    C12 C13 . 1.501(4) ?
    C13 C14 . 1.534(4) ?
    C13 H13A . 0.9700 ?
    C13 H13B . 0.9700 ?
    C14 C17 . 1.525(4) ?
    C14 C16 . 1.532(4) ?
    C14 C15 . 1.534(4) ?
    C15 H15A . 0.9700 ?
    C15 H15B . 0.9700 ?
    C16 H16A . 0.9600 ?
    C16 H16B . 0.9600 ?
    C16 H16C . 0.9600 ?
    C17 H17A . 0.9600 ?
    C17 H17B . 0.9600 ?
    C17 H17C . 0.9600 ?
    C18 H18A . 0.9600 ?
    C18 H18B . 0.9600 ?
    C18 H18C . 0.9600 ?
loop_
    _geom_angle_atom_site_label_1
    _geom_angle_atom_site_label_2
    _geom_angle_atom_site_label_3
    _geom_angle_site_symmetry_1
    _geom_angle_site_symmetry_3
    _geom_angle
    _geom_angle_publ_flag
    C9 O2 C10 . . 120.62(19) ?
    O1 N1 O3 . . 120.5(2) ?
    O1 N1 C8 . . 118.5(2) ?
    O3 N1 C8 . . 120.9(2) ?
    C9 N2 C18 . . 125.6(2) ?
    C9 N2 H2N . . 116(2) ?
    C18 N2 H2N . . 119(2) ?
    C2 C1 C6 . . 121.7(3) ?
    C2 C1 Br1 . . 119.0(2) ?
    C6 C1 Br1 . . 119.3(2) ?
    C1 C2 C3 . . 118.9(3) ?
    C1 C2 H2 . . 120.6 ?
    C3 C2 H2 . . 120.6 ?
    C2 C3 C4 . . 121.4(3) ?
    C2 C3 H3 . . 119.3 ?
    C4 C3 H3 . . 119.3 ?
    C5 C4 C3 . . 118.4(2) ?
    C5 C4 C7 . . 120.9(2) ?
    C3 C4 C7 . . 120.7(2) ?
    C4 C5 C6 . . 121.2(3) ?
    C4 C5 H5 . . 119.4 ?
    C6 C5 H5 . . 119.4 ?
    C1 C6 C5 . . 118.4(3) ?
    C1 C6 H6 . . 120.8 ?
    C5 C6 H6 . . 120.8 ?
    C8 C7 C11 . . 109.2(2) ?
    C8 C7 C4 . . 111.6(2) ?
    C11 C7 C4 . . 111.0(2) ?
    C8 C7 H7A . . 108.3 ?
    C11 C7 H7A . . 108.3 ?
    C4 C7 H7A . . 108.3 ?
    N1 C8 C9 . . 120.0(2) ?
    N1 C8 C7 . . 117.3(2) ?
    C9 C8 C7 . . 122.6(2) ?
    N2 C9 O2 . . 111.5(2) ?
    N2 C9 C8 . . 128.2(2) ?
    O2 C9 C8 . . 120.3(2) ?
    C11 C10 O2 . . 122.2(2) ?
    C11 C10 C15 . . 126.8(2) ?
    O2 C10 C15 . . 110.9(2) ?
    C10 C11 C12 . . 118.2(2) ?
    C10 C11 C7 . . 123.0(2) ?
    C12 C11 C7 . . 118.7(2) ?
    O4 C12 C11 . . 120.7(2) ?
    O4 C12 C13 . . 121.3(2) ?
    C11 C12 C13 . . 118.1(2) ?
    C12 C13 C14 . . 114.9(2) ?
    C12 C13 H13A . . 108.6 ?
    C14 C13 H13A . . 108.6 ?
    C12 C13 H13B . . 108.6 ?
    C14 C13 H13B . . 108.6 ?
    H13A C13 H13B . . 107.5 ?
    C17 C14 C16 . . 109.7(2) ?
    C17 C14 C15 . . 110.2(2) ?
    C16 C14 C15 . . 109.1(2) ?
    C17 C14 C13 . . 109.9(2) ?
    C16 C14 C13 . . 109.5(2) ?
    C15 C14 C13 . . 108.4(2) ?
    C10 C15 C14 . . 111.2(2) ?
    C10 C15 H15A . . 109.4 ?
    C14 C15 H15A . . 109.4 ?
    C10 C15 H15B . . 109.4 ?
    C14 C15 H15B . . 109.4 ?
    H15A C15 H15B . . 108.0 ?
    C14 C16 H16A . . 109.5 ?
    C14 C16 H16B . . 109.5 ?
    H16A C16 H16B . . 109.5 ?
    C14 C16 H16C . . 109.5 ?
    H16A C16 H16C . . 109.5 ?
    H16B C16 H16C . . 109.5 ?
    C14 C17 H17A . . 109.5 ?
    C14 C17 H17B . . 109.5 ?
    H17A C17 H17B . . 109.5 ?
    C14 C17 H17C . . 109.5 ?
    H17A C17 H17C . . 109.5 ?
    H17B C17 H17C . . 109.5 ?
    N2 C18 H18A . . 109.5 ?
    N2 C18 H18B . . 109.5 ?
    H18A C18 H18B . . 109.5 ?
    N2 C18 H18C . . 109.5 ?
    H18A C18 H18C . . 109.5 ?
    H18B C18 H18C . . 109.5 ?
loop_
    _geom_torsion_atom_site_label_1
    _geom_torsion_atom_site_label_2
    _geom_torsion_atom_site_label_3
    _geom_torsion_atom_site_label_4
    _geom_torsion_site_symmetry_1
    _geom_torsion_site_symmetry_2
    _geom_torsion_site_symmetry_3
    _geom_torsion_site_symmetry_4
    _geom_torsion
    _geom_torsion_publ_flag
    C6 C1 C2 C3 . . . . 1.3(5) ?
    Br1 C1 C2 C3 . . . . -178.6(2) ?
    C1 C2 C3 C4 . . . . -0.1(5) ?
    C2 C3 C4 C5 . . . . -1.3(4) ?
    C2 C3 C4 C7 . . . . 179.2(3) ?
    C3 C4 C5 C6 . . . . 1.5(4) ?
    C7 C4 C5 C6 . . . . -179.0(3) ?
    C2 C1 C6 C5 . . . . -1.2(5) ?
    Br1 C1 C6 C5 . . . . 178.8(2) ?
    C4 C5 C6 C1 . . . . -0.3(5) ?
    C5 C4 C7 C8 . . . . -69.8(3) ?
    C3 C4 C7 C8 . . . . 109.7(3) ?
    C5 C4 C7 C11 . . . . 52.3(3) ?
    C3 C4 C7 C11 . . . . -128.2(3) ?
    O1 N1 C8 C9 . . . . 178.2(2) ?
    O3 N1 C8 C9 . . . . -0.4(4) ?
    O1 N1 C8 C7 . . . . -5.5(3) ?
    O3 N1 C8 C7 . . . . 176.0(2) ?
    C11 C7 C8 N1 . . . . 167.3(2) ?
    C4 C7 C8 N1 . . . . -69.6(3) ?
    C11 C7 C8 C9 . . . . -16.5(3) ?
    C4 C7 C8 C9 . . . . 106.6(3) ?
    C18 N2 C9 O2 . . . . 2.7(4) ?
    C18 N2 C9 C8 . . . . -177.2(3) ?
    C10 O2 C9 N2 . . . . -179.4(2) ?
    C10 O2 C9 C8 . . . . 0.5(3) ?
    N1 C8 C9 N2 . . . . 6.9(4) ?
    C7 C8 C9 N2 . . . . -169.2(3) ?
    N1 C8 C9 O2 . . . . -172.9(2) ?
    C7 C8 C9 O2 . . . . 11.0(4) ?
    C9 O2 C10 C11 . . . . -4.3(4) ?
    C9 O2 C10 C15 . . . . 176.5(2) ?
    O2 C10 C11 C12 . . . . 178.4(2) ?
    C15 C10 C11 C12 . . . . -2.6(4) ?
    O2 C10 C11 C7 . . . . -3.5(4) ?
    C15 C10 C11 C7 . . . . 175.5(2) ?
    C8 C7 C11 C10 . . . . 12.9(3) ?
    C4 C7 C11 C10 . . . . -110.6(3) ?
    C8 C7 C11 C12 . . . . -169.0(2) ?
    C4 C7 C11 C12 . . . . 67.5(3) ?
    C10 C11 C12 O4 . . . . -177.2(3) ?
    C7 C11 C12 O4 . . . . 4.6(4) ?
    C10 C11 C12 C13 . . . . 1.0(3) ?
    C7 C11 C12 C13 . . . . -177.2(2) ?
    O4 C12 C13 C14 . . . . -154.1(3) ?
    C11 C12 C13 C14 . . . . 27.6(3) ?
    C12 C13 C14 C17 . . . . 68.6(3) ?
    C12 C13 C14 C16 . . . . -170.8(2) ?
    C12 C13 C14 C15 . . . . -51.9(3) ?
    C11 C10 C15 C14 . . . . -23.9(4) ?
    O2 C10 C15 C14 . . . . 155.2(2) ?
    C17 C14 C15 C10 . . . . -71.9(3) ?
    C16 C14 C15 C10 . . . . 167.6(2) ?
    C13 C14 C15 C10 . . . . 48.5(3) ?
loop_
    _geom_hbond_atom_site_label_D
    _geom_hbond_atom_site_label_H
    _geom_hbond_atom_site_label_A
    _geom_hbond_site_symmetry_A
    _geom_hbond_distance_DH
    _geom_hbond_distance_HA
    _geom_hbond_distance_DA
    _geom_hbond_angle_DHA
    N2 H2N O3 . 0.83(3) 2.00(3) 2.618(3) 130(3)
    N2 H2N O4 18_545 0.83(3) 2.38(3) 2.969(3) 129(3)
_iucr_refine_instructions_details
;
TITL I         R-3          R   0.04
CELL  0.71073 24.21050 24.21050 15.77450 90.00000 90.00000 120.00000
ZERR 18  0.00130  0.00130  0.00090  0.00000  0.00000  0.00000
LATT 3
SYMM -Y, X-Y, Z
SYMM -X+Y, -X, Z
SFAC C H BR N O
UNIT 324 342 18 36 72
L.S. 10
OMIT -1 2 0
OMIT -1 1 1
FMAP 2
PLAN 20
ACTA
BOND $H
HTAB
HTAB N2 O3
EQIV $1 X-Y+1/3, X-1/3, -Z+2/3
HTAB N2 O4_$1
EQIV $2 -X+2/3, -Y+1/3, -Z+1/3
HTAB C13 O3_$2
EQIV $3 X-Y, X, -Z+1
HTAB C13 BR1_$3
EQIV $4 Y, -X+Y, -Z+1
HTAB C18 BR1_$4
CONF
FVAR  0.40831
WGHT  0.05690   9.81330
BR1   3 0.212133 0.139273 0.688711  11.000000 0.084250 0.062680 =
        0.045530 0.006090 0.021120 0.041750
O1    5 0.430222 0.178880 0.400322  11.000000 0.035350 0.044910 =
        0.056750 -0.015220 -0.014820 0.017120
O2    5 0.266181 0.051597 0.215437  11.000000 0.031420 0.028010 =
        0.041630 -0.006420 -0.009310 0.018970
O3    5 0.424277 0.091387 0.353764  11.000000 0.041580 0.052420 =
        0.051760 -0.005020 -0.011590 0.032710
O4    5 0.272475 0.242360 0.294315  11.000000 0.053250 0.033240 =
        0.068810 -0.015390 -0.015020 0.025190
N1    4 0.402168 0.128724 0.358119  11.000000 0.030090 0.040800 =
        0.033620 0.001950 -0.000700 0.016810
N2    4 0.327853 0.013929 0.258301  11.000000 0.038220 0.036100 =
        0.045850 -0.004890 -0.010640 0.025200
H2N   2 0.358394 0.017308 0.287253  11.000000 0.060260
C1    1 0.246437 0.144806 0.578550  11.000000 0.049000 0.042590 =
        0.036170 0.002740 0.006920 0.029480
C2    1 0.302359 0.198260 0.556816  11.000000 0.053080 0.035030 =
        0.037470 -0.009480 -0.004430 0.018020
AFIX 43
H2    2 0.323804 0.231057 0.595745  11.000000 -1.200000
AFIX 0
C3    1 0.326344 0.202704 0.476471  11.000000 0.038060 0.026700 =
        0.040970 -0.003780 -0.002920 0.008110
AFIX 43
H3    2 0.364314 0.238937 0.461370  11.000000 -1.200000
AFIX 0
C4    1 0.295204 0.154445 0.417667  11.000000 0.029400 0.027670 =
        0.035620 -0.002240 -0.002620 0.016660
C5    1 0.239561 0.100451 0.441848  11.000000 0.035690 0.030820 =
        0.041860 -0.006570 -0.001870 0.009060
AFIX 43
H5    2 0.218600 0.067176 0.403433  11.000000 -1.200000
AFIX 0
C6    1 0.214365 0.094998 0.522585  11.000000 0.037000 0.039830 =
        0.049200 0.003670 0.007500 0.011780
AFIX 43
H6    2 0.176781 0.058629 0.538473  11.000000 -1.200000
AFIX 0
C7    1 0.322079 0.160611 0.328331  11.000000 0.025810 0.024900 =
        0.034030 -0.001080 -0.000190 0.010750
AFIX 13
H7A   2 0.357326 0.204373 0.320885  11.000000 -1.200000
AFIX 0
C8    1 0.347397 0.115791 0.314831  11.000000 0.023850 0.033220 =
        0.031420 0.000320 -0.000970 0.014080
C9    1 0.315891 0.061139 0.265117  11.000000 0.024180 0.032260 =
        0.033470 0.002130 0.000860 0.015080
C10   1 0.246362 0.096174 0.212729  11.000000 0.025750 0.025180 =
        0.034390 0.001760 0.002160 0.014500
C11   1 0.272022 0.147837 0.262095  11.000000 0.023480 0.025980 =
        0.034140 0.000980 0.001770 0.012360
C12   1 0.248918 0.193327 0.253050  11.000000 0.030260 0.025050 =
        0.038190 -0.000140 0.002380 0.014120
C13   1 0.196977 0.178373 0.189706  11.000000 0.033410 0.030190 =
        0.042050 0.003600 0.003980 0.020140
AFIX 23
H13A  2 0.216466 0.199363 0.136674  11.000000 -1.200000
H13B  2 0.171405 0.196268 0.209915  11.000000 -1.200000
AFIX 0
C14   1 0.152686 0.107087 0.172281  11.000000 0.028560 0.029750 =
        0.044300 0.000070 -0.002510 0.016430
C15   1 0.193890 0.077351 0.150173  11.000000 0.030630 0.031480 =
        0.036960 -0.005870 -0.006240 0.017810
AFIX 23
H15A  2 0.167422 0.031260 0.149412  11.000000 -1.200000
H15B  2 0.211899 0.091133 0.094008  11.000000 -1.200000
AFIX 0
C16   1 0.109380 0.098911 0.096909  11.000000 0.040830 0.049680 =
        0.066340 -0.008570 -0.017650 0.027540
AFIX 137
H16A  2 0.081186 0.054308 0.086553  11.000000 -1.500000
H16B  2 0.135026 0.118259 0.047499  11.000000 -1.500000
H16C  2 0.084775 0.119040 0.109420  11.000000 -1.500000
AFIX 0
C17   1 0.112185 0.074774 0.250371  11.000000 0.031740 0.038150 =
        0.064880 0.005390 0.009570 0.016270
AFIX 137
H17A  2 0.084985 0.030111 0.239249  11.000000 -1.500000
H17B  2 0.086544 0.093667 0.263519  11.000000 -1.500000
H17C  2 0.139522 0.080195 0.297521  11.000000 -1.500000
AFIX 0
C18   1 0.294925 -0.040665 0.202538  11.000000 0.051650 0.039300 =
        0.061640 -0.014060 -0.014640 0.030170
AFIX 137
H18A  2 0.304254 -0.073243 0.219351  11.000000 -1.500000
H18B  2 0.308927 -0.027938 0.145266  11.000000 -1.500000
H18C  2 0.249793 -0.056959 0.206077  11.000000 -1.500000
HKLF 4
REM  I         R-3          R   0.04
REM R1    0.0381 FOR   2565 FO > 4SIG(FO)  AND  0.0509 FOR ALL   3206 DATA
REM    234 PARAMETERS REFINED USING      0 RESTRAINTS
REM HIGHEST DIFFERENCE PEAK  0.704,  DEEPEST HOLE -0.591,  1-SIGMA LEVEL  0.057
END
;
loop_
    _platon_squeeze_void_nr
    _platon_squeeze_void_average_x
    _platon_squeeze_void_average_y
    _platon_squeeze_void_average_z
    _platon_squeeze_void_volume
    _platon_squeeze_void_count_electrons
    _platon_squeeze_void_content
    1 0.333 0.667 0.167 144 53 ' '
    2 0.000 0.000 0.500 143 53 ' '
    3 0.667 0.333 0.833 144 53 ' '
_platon_squeeze_details     ?
