# Supplementary material for: 4-(4-Bromo­phen­yl)-7,7-dimethyl-2-methyl­amino-3-nitro-7,8-di­hydro-4H-chromen-5(6H)-one including an unknown solvate
Source: Acta Crystallogr Sect E Struct Rep Online. 2014 Apr 18;70(Pt 5):o579–80. doi: 10.1107/S1600536814007983 (PMC4011266; doi:10.1107/S1600536814007983)
Supplement: Supplementary file 2 [file e-70-0o579-Isup2.hkl]

#
# h,k,l, Fc-squared, Fo-squared, sigma(Fo-squared) and status flag
#
data_I
_shelx_title ' I         R-3          R   0.04                    '
_shelx_refln_list_code   4
_shelx_F_calc_maximum    749.44
_exptl_crystal_F_000    3744.00
_reflns_d_resolution_high    0.7709
 
loop_
 _symmetry_equiv_pos_as_xyz
 x,y,z
 -y,x-y,z
 -x+y,-x,z
 -x,-y,-z
 y,-x+y,-z
 x-y,x,-z
 1/3+x,2/3+y,2/3+z
 1/3-y,2/3+x-y,2/3+z
 1/3-x+y,2/3-x,2/3+z
 1/3-x,2/3-y,2/3-z
 1/3+y,2/3-x+y,2/3-z
 1/3+x-y,2/3+x,2/3-z
 2/3+x,1/3+y,1/3+z
 2/3-y,1/3+x-y,1/3+z
 2/3-x+y,1/3-x,1/3+z
 2/3-x,1/3-y,1/3-z
 2/3+y,1/3-x+y,1/3-z
 2/3+x-y,1/3+x,1/3-z
 
_cell_length_a 24.21050
_cell_length_b  24.2105
_cell_length_c  15.7745
_cell_angle_alpha   90.000
_cell_angle_beta   90.000
_cell_angle_gamma  120.000
 
_shelx_F_squared_multiplier     1.000
 
loop_
 _refln_index_h
 _refln_index_k
 _refln_index_l
 _refln_F_squared_calc
 _refln_F_squared_meas
 _refln_F_squared_sigma
 _refln_observed_status
 _refln_sint/lambda
   1  -2   0    48887.45        0.22      2.28 o   0.04130
   0   3   0    71157.26    90763.05    534.33 o   0.07154
  -2   4   0    16023.50    12413.13     85.87 o   0.08261
  -4   5   0   162698.14   159044.25   1040.34 o   0.10928
  -1   5   0   139137.44   141977.48    971.37 o   0.10928
  -3   6   0   230324.66   235807.03   1669.60 o   0.12391
   0   6   0    37468.39    38297.64    303.60 o   0.14308
  -5   7   0    15445.57    15531.85    141.81 o   0.14893
  -2   7   0    70136.47    67303.41    506.40 o   0.14893
  -7   8   0    25494.93    24050.95    207.29 o   0.18004
  -4   8   0     1543.74      830.80     41.33 o   0.16522
  -1   8   0      236.59      409.63     36.21 o   0.18004
  -6   9   0      459.79      311.31     31.32 o   0.18928
  -3   9   0     5546.93     6733.95     93.26 o   0.18928
   0   9   0    43064.59    44707.67    367.64 o   0.21462
  -8  10   0     9391.39     9368.17    116.08 o   0.21856
  -5  10   0    43586.23    40516.04    324.65 o   0.20652
  -2  10   0    67283.13    62930.36    478.82 o   0.21856
 -10  11   0    15687.02    16131.49    174.28 o   0.25124
  -7  11   0    21784.44    19776.26    199.76 o   0.22997
  -4  11   0     1354.10     1405.57     60.51 o   0.22997
  -1  11   0    12813.22    13845.17    158.33 o   0.25124
  -9  12   0    41097.41    38342.73    313.40 o   0.25795
  -6  12   0    10094.25     9834.02    129.99 o   0.24783
  -3  12   0     2256.45     2362.37     77.22 o   0.25795
   0  12   0      422.82      245.27     46.43 o   0.28617
 -11  13   0     1637.31     1734.94     75.91 o   0.28913
  -8  13   0    43429.74    39336.99    335.48 o   0.27085
  -5  13   0    21399.25    22526.04    240.17 o   0.27085
  -2  13   0     5232.87     3820.02     95.78 o   0.28913
 -13  14   0     2674.42     2288.75     92.67 o   0.32260
 -10  14   0     4731.16     4268.06    106.19 o   0.29785
  -7  14   0    31888.46    30088.19    279.89 o   0.28913
  -4  14   0     5395.00     4644.04    113.81 o   0.29785
  -1  14   0     2255.47     1979.81     87.17 o   0.32260
 -12  15   0    34178.69    31702.08    289.73 o   0.32784
  -9  15   0    22241.18    22904.36    246.34 o   0.31184
  -6  15   0    25922.85    25156.80    253.25 o   0.31184
  -3  15   0     8732.66     8011.52    149.93 o   0.32784
   0  15   0    21841.55    21057.61    248.03 o   0.35771
 -14  16   0     1135.77     1276.03     87.98 o   0.36008
 -11  16   0    33806.18    35215.26    339.87 o   0.33809
  -8  16   0     7844.56     7842.35    149.28 o   0.33044
  -5  16   0    33203.78    33099.52    339.21 o   0.33809
  -2  16   0     1352.26     1454.44     86.77 o   0.36008
 -16  17   0     2421.79     2290.14    106.16 o   0.39402
 -13  17   0     3271.26     3229.28    115.38 o   0.36712
 -10  17   0       46.67      100.61     72.77 o   0.35290
  -7  17   0     5859.39     6020.39    143.10 o   0.35290
  -4  17   0     8749.69     9461.55    173.21 o   0.36712
  -1  17   0     2849.77     3150.51    127.41 o   0.39402
 -15  18   0      611.49      483.49     86.90 o   0.39833
 -12  18   0    10071.22     9923.46    181.23 o   0.37856
  -9  18   0     7962.65     6976.79    152.83 o   0.37174
  -6  18   0     1313.23     1302.07     94.61 o   0.37856
  -3  18   0     4069.08     4250.32    146.55 o   0.39833
   0  18   0     2819.95     2687.93    135.37 o   0.42925
 -17  19   0     4400.34     4119.90    160.99 o   0.43123
 -14  19   0      235.07      213.22     88.95 o   0.40680
 -11  19   0      311.63      289.39     86.81 o   0.39402
  -8  19   0     1898.72     2040.79    109.35 o   0.39402
  -5  19   0     8640.78     9062.98    190.01 o   0.40680
  -2  19   0     1012.82      716.70    106.28 o   0.43123
 -19  20   0    12089.00    12530.19    275.60 o   0.46548
 -16  20   0     1516.35     1593.79    145.21 o   0.43712
 -13  20   0     4742.35     4707.57    156.09 o   0.41919
 -10  20   0     1754.49     1813.43    115.80 o   0.41304
  -7  20   0     1132.05      993.58    113.13 o   0.41919
  -4  20   0    46565.57    45964.73    596.43 o   0.43712
  -1  20   0     1775.64     2178.10    160.71 o   0.46548
 -18  21   0     1729.79     1915.19    171.70 o   0.46913
 -15  21   0     3956.34     3636.40    169.05 o   0.44678
 -12  21   0     7149.29     6685.89    202.96 o   0.43517
  -9  21   0    25500.72    25699.02    369.80 o   0.43517
  -6  21   0    15200.58    14791.35    299.20 o   0.44678
  -3  21   0       75.96       60.09    154.39 o   0.46913
   0  21   0      255.63      243.66    149.44 o   0.50079
 -20  22   0        6.92       99.67    167.73 o   0.50249
 -17  22   0      295.18      311.15    148.01 o   0.47635
 -14  22   0      459.26      414.09    131.20 o   0.45995
 -11  22   0      329.64      391.50    131.24 o   0.45435
  -8  22   0    12534.72    11928.45    285.31 o   0.45995
  -5  22   0     7584.54     7588.51    258.15 o   0.47635
  -2  22   0      978.50     1025.45    164.07 o   0.50249
 -22  23   0     7979.12     7423.28    278.28 o   0.53696
 -19  23   0        8.08       67.70    165.06 o   0.50756
 -16  23   0      770.92      949.04    172.61 o   0.48697
 -13  23   0     2193.13     1984.05    181.16 o   0.47635
 -10  23   0     2069.66     2437.51    175.55 o   0.47635
  -7  23   0    14896.18    15656.53    329.87 o   0.48697
  -4  23   0     1483.62     1082.71    185.26 o   0.50756
  -1  23   0     1214.82     1109.54    182.85 o   0.53696
 -21  24   0        3.59        0.00    181.98 o   0.54013
 -18  24   0      152.76      103.19    167.05 o   0.51589
 -15  24   0     6687.70     6676.77    253.70 o   0.50079
 -12  24   0      235.88      382.50    165.30 o   0.49565
  -9  24   0     6130.74     6108.98    244.87 o   0.50079
  -6  24   0      510.70      663.78    180.28 o   0.51589
  -3  24   0      162.56      288.22    174.01 o   0.54013
   0  24   0      238.49      303.33    209.34 o   0.57233
 -23  25   0        7.48      219.67    224.53 o   0.57382
 -20  25   0        8.09      106.68    186.87 o   0.54641
 -17  25   0     3806.79     4177.79    235.26 o   0.52734
 -14  25   0     1298.29     1034.82    187.47 o   0.51754
 -11  25   0       88.40      138.68    174.02 o   0.51754
  -8  25   0     1931.43     2327.49    209.28 o   0.52734
  -5  25   0     7309.60     7358.82    286.94 o   0.54641
  -2  25   0      554.63      770.19    214.57 o   0.57382
 -22  26   0       48.61      369.40    235.52 o   0.57826
 -19  26   0     3298.75     3076.44    233.69 o   0.55569
 -16  26   0        8.44      165.03    182.29 o   0.54170
 -13  26   0      394.08      362.30    186.00 o   0.53696
 -10  26   0      573.71      501.24    193.22 o   0.54170
  -7  26   0      777.92      886.41    206.08 o   0.55569
  -4  26   0      418.60      373.96    210.11 o   0.57826
 -21  27   0       21.52       73.91    234.13 o   0.58559
 -18  27   0      200.48      148.20    196.70 o   0.56784
 -15  27   0     2153.49     2200.33    220.68 o   0.55876
 -12  27   0     1079.60      761.21    204.62 o   0.55876
  -9  27   0      486.19      699.38    207.23 o   0.56784
  -6  27   0       24.74       84.87    234.15 o   0.58559
 -20  28   0      159.24      334.65    239.80 o   0.59570
 -17  28   0       63.60       71.78    203.97 o   0.58267
 -14  28   0      738.84      493.00    216.16 o   0.57826
 -11  28   0       64.56      374.94    235.15 o   0.58267
  -8  28   0     1316.34     1212.78    266.34 o   0.59570
  16 -29   0        6.44       83.11    617.37 o   0.59998
 -13  29   0      288.97        0.00    394.30 o   0.59998
  -1   1   1     1918.41        0.00      2.97 o   0.03967
  -3   2   1    29265.73    19577.25    121.07 o   0.07061
   0   2   1    18339.96     8340.66     71.00 o   0.05727
  -5   3   1    99887.77    99364.34    662.42 o   0.10867
  -2   3   1    23709.06    32450.07    185.63 o   0.07061
   1   3   1    11547.93    16000.99    108.01 o   0.09164
  -7   4   1     1051.72      804.26     32.05 o   0.14848
  -4   4   1     2042.09     3040.95     38.57 o   0.10052
  -1   4   1    13609.66    18312.33    121.40 o   0.09164
   2   4   1    24783.53    25433.37    194.13 o   0.13011
  -9   5   1    35801.09    36896.14    285.45 o   0.18893
  -6   5   1   213381.61   210571.38   1341.65 o   0.13651
  -3   5   1   204980.77   210564.56   1288.94 o   0.10867
   0   5   1      991.26      971.50     30.09 o   0.12338
   3   5   1    13341.61    12852.11    129.41 o   0.16991
 -11   6   1      156.84      250.56     43.16 o   0.22968
  -8   6   1   131186.73   126841.47    893.12 o   0.17486
  -5   6   1     4279.95     4218.48     55.35 o   0.13651
  -2   6   1   108844.48   114971.89    769.33 o   0.13011
   1   6   1    24491.03    22451.43    184.01 o   0.15956
   4   6   1    55358.52    56722.20    420.09 o   0.21030
 -13   7   1    57861.21    56921.93    452.68 o   0.27061
 -10   7   1    30713.92    30370.63    257.84 o   0.21431
  -7   7   1    11241.72    11791.82    117.44 o   0.16991
  -4   7   1    32087.18    36468.74    260.78 o   0.14848
  -1   7   1   561652.44   572894.56   3875.85 o   0.15956
   2   7   1   298936.13   301047.94   1985.82 o   0.19775
   5   7   1    38888.57    41600.52    357.46 o   0.25098
 -15   8   1      435.65      220.95     61.71 o   0.31163
 -12   8   1     8201.16     7677.33    121.55 o   0.25436
  -9   8   1      501.26      931.77     45.89 o   0.20620
  -6   8   1    75370.37    79058.36    537.34 o   0.17486
  -3   8   1    20791.56    17870.01    161.96 o   0.16991
   0   8   1    16985.19    15471.63    153.40 o   0.19339
   3   8   1    16027.80    17786.25    182.11 o   0.23700
   6   8   1    19091.13    18897.80    219.70 o   0.29184
 -17   9   1      361.02      158.25     52.89 o   0.35272
 -14   9   1    15374.42    15838.54    191.36 o   0.29475
 -11   9   1    72916.55    75280.50    549.12 o   0.24409
  -8   9   1    81095.79    80340.27    571.51 o   0.20620
  -5   9   1   160209.36   154016.08   1036.56 o   0.18893
  -2   9   1    17987.40    19378.38    185.79 o   0.19775
   1   9   1       64.89       29.61     26.07 o   0.22968
   4   9   1    11922.71    13496.73    177.61 o   0.27684
   7   9   1     9196.75     9540.18    167.16 o   0.33281
 -19  10   1    11405.25    10660.04    188.08 o   0.39385
 -16  10   1     3480.35     2839.45     98.78 o   0.33536
 -13  10   1    12750.75    11413.49    155.70 o   0.28293
 -10  10   1    45407.54    47998.96    371.11 o   0.24057
  -7  10   1      283.58      241.98     42.59 o   0.21431
  -4  10   1      850.55      849.72     46.09 o   0.21030
  -1  10   1    20936.02    20888.70    214.91 o   0.22968
   2  10   1   106911.61   110464.63    835.05 o   0.26744
   5  10   1     1099.52     1201.13     81.95 o   0.31706
   8  10   1    10048.70     9852.80    175.46 o   0.37385
 -21  11   1     8194.82     7193.10    205.61 o   0.43502
 -18  11   1     2942.83     2831.57    116.20 o   0.37612
 -15  11   1     5896.90     5851.54    128.05 o   0.32239
 -12  11   1     1859.57     2249.60     73.59 o   0.27684
  -9  11   1     8323.47     9305.41    123.22 o   0.24409
  -6  11   1    10107.41    10105.40    127.65 o   0.22968
  -3  11   1    16744.94    17009.28    188.37 o   0.23700
   0  11   1     6053.69     5126.24    110.89 o   0.26423
   3  11   1    29787.54    27768.16    279.15 o   0.30610
   6  11   1      380.41      528.19     80.35 o   0.35752
   9  11   1       33.55      108.22     93.50 o   0.41494
 -23  12   1     2130.20     1942.62    181.35 o   0.47621
 -20  12   1     1171.94     1376.05    114.36 o   0.41699
 -17  12   1        0.13       72.49     76.25 o   0.36226
 -14  12   1    35251.10    36325.96    328.21 o   0.31435
 -11  12   1   148806.13   150847.67   1047.63 o   0.27684
  -8  12   1     1834.75     1259.05     59.86 o   0.25436
  -5  12   1    22066.78    21360.85    223.69 o   0.25098
  -2  12   1    78754.09    80199.48    654.61 o   0.26744
   1  12   1      430.14      249.96     40.33 o   0.30048
   4  12   1    18851.88    18883.39    230.42 o   0.34539
   7  12   1     1988.65     1895.69    108.12 o   0.39816
  10  12   1      114.15      112.82    125.07 o   0.45608
 -25  13   1      410.75      372.14    174.66 o   0.51741
 -22  13   1       90.05       79.44    126.84 o   0.45794
 -19  13   1      205.39      265.20     76.39 o   0.40242
 -16  13   1    36716.32    36610.70    365.71 o   0.35272
 -13  13   1      394.87      359.48     63.51 o   0.31163
 -10  13   1      196.49      472.76     57.34 o   0.28293
  -7  13   1     5980.35     5900.11    115.19 o   0.27061
  -4  13   1     4154.80     4497.51    106.80 o   0.27684
  -1  13   1    14008.27    13190.79    176.06 o   0.30048
   2  13   1     1292.82     1487.04     84.10 o   0.33789
   5  13   1     1502.73     1322.86     98.55 o   0.38509
   8  13   1     2676.44     2869.74    159.52 o   0.43892
  11  13   1       60.50       72.05    163.26 o   0.49724
 -27  14   1        6.01       87.30    212.78 o   0.55864
 -24  14   1    14731.08    14635.97    344.70 o   0.49895
 -21  14   1      490.65      520.73    131.42 o   0.44279
 -18  14   1    11386.08    10881.91    203.47 o   0.39168
 -15  14   1      148.68       53.20     69.95 o   0.34785
 -12  14   1    11559.53    11824.92    169.73 o   0.31435
  -9  14   1    17152.52    19489.91    208.35 o   0.29475
  -6  14   1    12152.53    11778.37    163.61 o   0.29184
  -3  14   1    22693.32    20490.48    226.40 o   0.30610
   0  14   1    19536.14    20356.08    226.81 o   0.33536
   3  14   1    10885.23    10237.53    182.76 o   0.37612
   6  14   1      870.46      752.18    119.08 o   0.42510
   9  14   1     5949.28     5400.74    213.60 o   0.47978
  12  14   1     3978.59     3767.04    232.37 o   0.53842
 -29  15   1      184.85       35.62    617.37 o   0.59987
 -26  15   1      181.65      194.28    185.15 o   0.54000
 -23  15   1     2391.80     2260.30    192.50 o   0.48332
 -20  15   1     2547.37     2460.85    160.76 o   0.43108
 -17  15   1       46.42      102.83     84.61 o   0.38509
 -14  15   1      554.19      369.42     75.43 o   0.34785
 -11  15   1    35147.20    36608.08    330.59 o   0.32239
  -8  15   1    59168.15    60177.32    504.71 o   0.31163
  -5  15   1      189.76      119.03     54.44 o   0.31706
  -2  15   1     9850.03     9317.22    155.77 o   0.33789
   1  15   1     1098.11      990.60     79.30 o   0.37156
   4  15   1      211.91      302.74     96.11 o   0.41494
   7  15   1      870.56      765.33    151.57 o   0.46533
  10  15   1      107.74      141.95    172.16 o   0.52070
  13  15   1      631.04      857.06    240.70 o   0.57962
 -28  16   1     1334.06     1129.40    249.54 o   0.58109
 -25  16   1     1095.40      901.96    191.29 o   0.52397
 -22  16   1      551.17      422.19    144.46 o   0.47080
 -19  16   1      122.27      100.39    114.02 o   0.42309
 -16  16   1     7032.20     7102.55    164.20 o   0.38287
 -13  16   1     1147.12     1094.18     81.20 o   0.35272
 -10  16   1    14112.07    13964.11    192.12 o   0.33536
  -7  16   1     3311.38     3296.20    102.03 o   0.33281
  -4  16   1      517.96      649.59     71.26 o   0.34539
  -1  16   1      222.84      253.29     77.97 o   0.37156
   2  16   1     9602.50     8877.92    184.75 o   0.40873
   5  16   1     3326.34     3775.31    187.55 o   0.45420
   8  16   1     1421.69     1013.14    177.66 o   0.50574
  11  16   1      596.06      791.15    202.16 o   0.56168
 -27  17   1       87.92      103.86    220.07 o   0.56471
 -24  17   1    10857.03    10463.81    308.21 o   0.51078
 -21  17   1     4578.02     4220.54    207.12 o   0.46165
 -18  17   1     6336.99     6835.46    178.67 o   0.41904
 -15  17   1     5860.87     5800.66    143.22 o   0.38509
 -12  17   1      495.07      827.70     87.16 o   0.36226
  -9  17   1     3385.23     3061.33    103.24 o   0.35272
  -6  17   1      882.78      697.00     72.46 o   0.35752
  -3  17   1    17375.14    16248.31    214.10 o   0.37612
   0  17   1    25804.68    25478.43    275.42 o   0.40664
   3  17   1      154.76      254.88    137.54 o   0.44663
   6  17   1     1113.95      870.74    161.44 o   0.49379
   9  17   1       23.87       73.99    180.95 o   0.54628
 -26  18   1     1210.46      711.16    224.56 o   0.55095
 -23  18   1     7763.25     8287.54    270.15 o   0.50066
 -20  18   1     3330.22     3477.35    195.00 o   0.45608
 -17  18   1      150.82      165.26     92.79 o   0.41904
 -14  18   1    15131.18    14927.12    217.12 o   0.39168
 -11  18   1     3086.24     3445.44    118.38 o   0.37612
  -8  18   1     7696.16     7676.36    153.74 o   0.37385
  -5  18   1       17.25       98.31     73.59 o   0.38509
  -2  18   1      484.32      603.86     91.95 o   0.40873
   1  18   1      145.99      109.78    123.45 o   0.44279
   4  18   1      900.03     1008.29    163.86 o   0.48508
   7  18   1      315.11      381.84    180.17 o   0.53365
  10  18   1     1963.39     1998.76    263.71 o   0.58693
 -28  19   1       13.79      188.95    236.90 o   0.59128
 -25  19   1     4021.91     3800.75    236.88 o   0.54000
 -22  19   1     1441.15     1237.03    186.32 o   0.49379
 -19  19   1     1626.88     1216.64    154.26 o   0.45420
 -16  19   1     2991.55     3059.66    148.11 o   0.42309
 -13  19   1     9306.52     8781.16    179.44 o   0.40242
 -10  19   1     4988.81     4724.92    137.60 o   0.39385
  -7  19   1     5036.96     5414.83    144.08 o   0.39816
  -4  19   1       76.86      171.35     99.61 o   0.41494
  -1  19   1     2155.98     1914.15    146.86 o   0.44279
   2  19   1     1281.45      825.95    160.72 o   0.47978
   5  19   1      744.78     1163.93    188.59 o   0.52397
   8  19   1     9263.02     9679.34    321.11 o   0.57370
 -27  20   1      941.54      824.59    245.23 o   0.57962
 -24  20   1     1222.86      921.46    195.12 o   0.53205
 -21  20   1      516.98      452.85    170.19 o   0.49033
 -18  20   1     4373.08     3560.02    165.53 o   0.45608
 -15  20   1     2800.76     3005.94    151.36 o   0.43108
 -12  20   1      168.97      185.98     94.95 o   0.41699
  -9  20   1     2487.67     2421.58    123.81 o   0.41494
  -6  20   1     5172.05     4519.11    155.78 o   0.42510
  -3  20   1    14247.89    14638.96    301.36 o   0.44663
   0  20   1     3146.14     2678.90    171.38 o   0.47799
   3  20   1     3332.87     2624.93    208.49 o   0.51741
   6  20   1      862.87      533.66    201.83 o   0.56320
 -26  21   1     5854.20     5277.62    311.64 o   0.57072
 -23  21   1     1103.93     1091.35    191.59 o   0.52721
 -20  21   1      688.58      671.33    157.30 o   0.49033
 -17  21   1      927.22      573.73    139.59 o   0.46165
 -14  21   1      745.83      623.28    128.37 o   0.44279
 -11  21   1     2632.66     2564.19    153.93 o   0.43502
  -8  21   1    37704.93    36894.46    486.68 o   0.43892
  -5  21   1     7527.62     6324.45    229.37 o   0.45420
  -2  21   1      829.63      894.43    150.33 o   0.47978
   1  21   1     3138.81     3217.33    206.90 o   0.51411
   4  21   1       49.89      129.88    191.23 o   0.55557
 -25  22   1      793.01      700.52    232.26 o   0.56471
 -22  22   1       35.65      223.11    163.62 o   0.52559
 -19  22   1     1050.20      631.78    158.76 o   0.49379
 -16  22   1      579.51      436.20    159.86 o   0.47080
 -13  22   1    16271.06    16581.66    324.17 o   0.45794
 -10  22   1     8017.01     7958.02    237.46 o   0.45608
  -7  22   1     2790.41     2358.70    170.24 o   0.46533
  -4  22   1       37.81      161.94    152.54 o   0.48508
  -1  22   1     1291.10     1183.70    168.34 o   0.51411
   2  22   1     2856.00     3045.11    231.84 o   0.55095
   5  22   1     1823.41     1740.44    237.72 o   0.59416
 -24  23   1        6.49      222.37    203.31 o   0.56168
 -21  23   1     4332.06     4230.18    210.70 o   0.52721
 -18  23   1     4397.40     4247.13    223.73 o   0.50066
 -15  23   1      433.35      325.57    159.41 o   0.48332
 -12  23   1     1113.76     1145.59    157.39 o   0.47621
  -9  23   1     2225.93     2335.97    173.94 o   0.47978
  -6  23   1     2741.14     2534.27    187.16 o   0.49379
  -3  23   1     3519.10     3419.25    197.01 o   0.51741
   0  23   1      181.29      142.43    195.70 o   0.54940
   3  23   1     1878.74     1665.62    229.01 o   0.58838
 -26  24   1      376.26      400.43    221.79 o   0.59845
 -23  24   1      705.16      979.41    215.60 o   0.56168
 -20  24   1      556.88      592.27    189.99 o   0.53205
 -17  24   1       22.63      298.82    171.80 o   0.51078
 -14  24   1      589.15      337.61    166.77 o   0.49895
 -11  24   1     4086.91     3643.70    211.69 o   0.49724
  -8  24   1      760.94      907.03    166.44 o   0.50574
  -5  24   1     2469.11     2715.98    217.98 o   0.52397
  -2  24   1     5159.51     5339.55    242.63 o   0.55095
   1  24   1     1730.25     1361.63    223.49 o   0.58548
 -25  25   1     2437.36     2625.49    254.43 o   0.59702
 -22  25   1     1031.65     1073.54    239.73 o   0.56471
 -19  25   1       27.24       92.37    183.95 o   0.54000
 -16  25   1      906.40      789.37    186.61 o   0.52397
 -13  25   1       57.43      102.41    171.07 o   0.51741
 -10  25   1      202.11      639.46    182.86 o   0.52070
  -7  25   1       40.03      145.28    178.13 o   0.53365
  -4  25   1      107.27      166.11    175.99 o   0.55557
  -1  25   1      474.08      566.43    219.50 o   0.58548
 -24  26   1     1820.96     1882.88    270.88 o   0.59845
 -21  26   1      424.04      242.40    230.15 o   0.57072
 -18  26   1      668.83      711.22    198.30 o   0.55095
 -15  26   1      706.44      942.48    199.83 o   0.54000
 -12  26   1      125.00      473.28    190.46 o   0.53842
  -9  26   1     1045.40      938.04    202.57 o   0.54628
  -6  26   1      393.49      440.75    201.27 o   0.56320
  -3  26   1     2139.25     1760.20    215.57 o   0.58838
 -20  27   1      754.44      627.19    238.55 o   0.57962
 -17  27   1     4136.23     4201.54    280.11 o   0.56471
 -14  27   1     1174.44     1300.51    210.16 o   0.55864
 -11  27   1      140.08      117.20    195.30 o   0.56168
  -8  27   1       51.17      303.21    207.39 o   0.57370
  -5  27   1      108.76      343.26    199.77 o   0.59416
 -19  28   1        6.60       16.19    232.85 o   0.59128
 -16  28   1     1552.64     1870.55    255.69 o   0.58109
 -13  28   1       77.41      266.81    205.62 o   0.57962
 -10  28   1      251.24      110.22    205.75 o   0.58693
  15 -29  -1     1628.56     1406.90    641.12 o   0.59987
   0   1   2    61935.18    74134.32    727.23 o   0.06773
  -2   2   2    16953.83    13461.08    111.10 o   0.07933
   1   2   2    43343.01    37895.08    231.83 o   0.08944
  -4   3   2   215257.09   213952.33   1375.49 o   0.10683
  -1   3   2    14955.73    17576.23    117.45 o   0.08944
   2   3   2    59630.92    63123.64    402.38 o   0.12175
  -6   4   2     1147.34     1497.30     36.99 o   0.14122
  -3   4   2   176690.52   180428.88   1127.60 o   0.10683
   0   4   2   153364.28   157288.48    935.37 o   0.11453
   3   4   2     6721.90     5190.07     67.46 o   0.15830
  -8   5   2     3997.01     4289.08     68.55 o   0.17856
  -5   5   2     4132.41     5572.60     59.38 o   0.13504
  -2   5   2    66576.87    66870.18    424.28 o   0.12175
   1   5   2    60631.72    56003.30    380.32 o   0.14713
   4   5   2    80353.37    78883.18    597.51 o   0.19674
 -10   6   2    16678.65    16270.97    161.99 o   0.21734
  -7   6   2     1110.90     1542.39     41.96 o   0.16874
  -4   6   2   168517.66   161084.47   1000.54 o   0.14122
  -1   6   2   294098.69   306589.06   1860.56 o   0.14713
   2   6   2    10432.19     9462.69    105.08 o   0.18328
   5   6   2     6530.75     6680.38    111.92 o   0.23615
 -12   7   2      320.58      449.86     50.17 o   0.25692
  -9   7   2     3230.27     2628.40     62.59 o   0.20523
  -6   7   2    35798.63    36045.62    267.96 o   0.16874
  -3   7   2    11512.59    13390.36    112.89 o   0.15830
   0   7   2    29832.52    32213.35    241.17 o   0.17856
   3   7   2     9296.39     9409.74    118.51 o   0.22123
   6   7   2    21924.00    21509.28    230.54 o   0.27612
 -14   8   2       38.65      109.57     56.80 o   0.29696
 -11   8   2    59602.04    58240.86    450.02 o   0.24327
  -8   8   2    22758.35    21110.13    183.32 o   0.20103
  -5   8   2      139.25       49.89     26.80 o   0.17856
  -2   8   2    15278.88    15720.68    149.33 o   0.18328
   1   8   2     3358.49     3475.96     74.84 o   0.21338
   4   8   2     7860.37     5584.49    111.93 o   0.26021
   7   8   2    39947.94    39605.32    360.65 o   0.31643
 -16   9   2    17418.46    17509.31    214.81 o   0.33731
 -13   9   2     3265.94     3196.03     87.74 o   0.28223
 -10   9   2      273.99      387.07     46.25 o   0.23615
  -7   9   2    58864.05    56735.44    429.23 o   0.20523
  -4   9   2     6885.11     7037.34     92.24 o   0.19674
  -1   9   2    13857.17    12987.01    145.50 o   0.21338
   2   9   2    30711.88    35309.71    300.74 o   0.25019
   5   9   2     1032.24     1047.49     74.93 o   0.29982
   8   9   2    22608.50    22169.04    254.65 o   0.35696
 -18  10   2       77.05      103.59     84.00 o   0.37786
 -15  10   2     6444.68     6570.28    138.26 o   0.32177
 -12  10   2     5477.21     6546.83    112.64 o   0.27301
  -9  10   2    25897.19    25326.60    220.54 o   0.23615
  -6  10   2    55261.61    58751.05    445.53 o   0.21734
  -3  10   2    35276.98    32734.32    274.36 o   0.22123
   0  10   2    29977.97    29735.28    251.31 o   0.24675
   3  10   2      285.07      253.32     58.15 o   0.28821
   6  10   2     6128.02     6222.86    141.12 o   0.33982
   9  10   2     1822.49     1660.73    113.62 o   0.39766
 -20  11   2       66.32      158.51     95.49 o   0.41856
 -17  11   2    11396.21    11583.16    199.25 o   0.36171
 -14  11   2    19779.05    19670.21    237.71 o   0.31099
 -11  11   2     2194.73     3166.03     79.69 o   0.26987
  -8  11   2     4337.19     5090.40     98.81 o   0.24327
  -5  11   2     7716.56     7723.64    108.09 o   0.23615
  -2  11   2    38487.02    37690.33    316.62 o   0.25019
   1  11   2    27958.21    25946.87    238.20 o   0.28223
   4  11   2       46.38       76.92     64.60 o   0.32703
   7  11   2    12029.02    11220.32    204.06 o   0.38011
  10  11   2       91.21       69.31     74.32 o   0.43847
 -22  12   2    15266.51    15750.30    314.34 o   0.45937
 -19  12   2     4928.79     4636.42    149.13 o   0.40193
 -16  12   2     2063.70     1926.61    108.89 o   0.34972
 -13  12   2    10984.04    10787.57    161.14 o   0.30545
 -10  12   2    82319.41    86163.49    646.47 o   0.27301
  -7  12   2    12141.22    11559.36    141.88 o   0.25692
  -4  12   2    63545.44    61763.54    479.76 o   0.26021
  -1  12   2       51.14      132.93     54.55 o   0.28223
   2  12   2     1948.04     2524.66     90.11 o   0.31911
   5  12   2     1153.76      860.95     77.91 o   0.36640
   8  12   2     7951.87     7659.43    197.11 o   0.42059
  11  12   2     3921.64     3407.75    194.31 o   0.47936
 -24  13   2       39.36      254.75    163.14 o   0.50026
 -21  13   2     2882.57     3131.49    154.48 o   0.44234
 -18  13   2     1934.59     1978.94    114.89 o   0.38898
 -15  13   2       38.57      119.71     79.90 o   0.34233
 -12  13   2      163.33      464.52     62.58 o   0.30545
  -9  13   2     7515.42     6633.96    118.14 o   0.28223
  -6  13   2    25824.37    23403.57    227.70 o   0.27612
  -3  13   2       68.91       50.25     54.01 o   0.28821
   0  13   2       49.47       59.50     57.53 o   0.31643
   3  13   2       29.66      108.24     68.25 o   0.35696
   6  13   2    24471.32    23779.30    325.86 o   0.40615
   9  13   2    11743.49    12267.89    286.83 o   0.46122
  12  13   2     3210.37     2902.48    216.27 o   0.52032
 -26  14   2     3419.11     3856.48    269.79 o   0.54121
 -23  14   2     3211.04     3094.48    201.27 o   0.48291
 -20  14   2    11096.56    10882.86    222.17 o   0.42863
 -17  14   2      510.75      367.61     96.30 o   0.38011
 -14  14   2    12147.88    11752.79    193.00 o   0.33982
 -11  14   2    43430.78    45712.26    387.32 o   0.31099
  -8  14   2    18900.30    19388.22    214.92 o   0.29696
  -5  14   2     4219.51     3673.25     95.25 o   0.29982
  -2  14   2     1471.60     1559.11     79.14 o   0.31911
   1  14   2    28278.58    27035.58    286.84 o   0.35215
   4  14   2    39827.89    39497.62    403.73 o   0.39551
   7  14   2     4424.81     4314.85    187.53 o   0.44618
  10  14   2    10009.34     8602.07    271.79 o   0.50196
  13  14   2      106.44      151.57    220.24 o   0.56133
 -28  15   2     6026.59     5850.74    317.66 o   0.58221
 -25  15   2    10346.88     9997.53    342.03 o   0.52359
 -22  15   2     3484.99     2992.95    176.76 o   0.46856
 -19  15   2    12201.42    11746.28    234.79 o   0.41856
 -16  15   2      680.98      740.70    101.44 o   0.37560
 -13  15   2     1578.04     1340.30     94.12 o   0.34233
 -10  15   2     2441.52     2366.70     85.20 o   0.32177
  -7  15   2     2253.76     2440.80     85.89 o   0.31643
  -4  15   2     8989.90     8509.04    152.23 o   0.32703
  -1  15   2      701.96      771.41     76.91 o   0.35215
   2  15   2     9585.14     9603.48    182.23 o   0.38898
   5  15   2     8914.92     8771.62    220.59 o   0.43456
   8  15   2     4445.55     4894.85    213.33 o   0.48643
  11  15   2     1578.77     1969.57    243.94 o   0.54279
 -27  16   2     2625.88     2625.04    261.07 o   0.56436
 -24  16   2     3951.11     4294.94    228.54 o   0.50871
 -21  16   2      821.29     1177.09    143.02 o   0.45751
 -18  16   2      264.93       95.05    104.82 o   0.41240
 -15  16   2     8799.65     8803.59    183.27 o   0.37560
 -12  16   2    13861.14    12703.76    179.94 o   0.34972
  -9  16   2     2477.54     2178.18     91.29 o   0.33731
  -6  16   2    25900.62    24569.27    247.73 o   0.33982
  -3  16   2     2898.30     2281.74     98.03 o   0.35696
   0  16   2      910.44      884.32     78.96 o   0.38678
   3  16   2     2886.45     2686.32    145.97 o   0.42663
   6  16   2     6918.85     6758.27    233.43 o   0.47399
   9  16   2       93.72       91.91    171.81 o   0.52684
  12  16   2     1764.78     1371.72    247.11 o   0.58368
 -26  17   2     2965.50     3373.38    262.63 o   0.54904
 -23  17   2      558.85      621.33    168.09 o   0.49684
 -20  17   2     4269.06     4706.54    184.03 o   0.44999
 -17  17   2    20278.83    20074.71    282.99 o   0.41033
 -14  17   2     1867.53     1812.71    110.91 o   0.38011
 -11  17   2     2365.40     1915.44     97.25 o   0.36171
  -8  17   2    15589.57    15779.64    209.18 o   0.35696
  -5  17   2      592.50      502.81     81.18 o   0.36640
  -2  17   2     8583.70     7857.07    158.20 o   0.38898
   1  17   2     8388.28     8392.26    207.06 o   0.42262
   4  17   2        8.77      124.19    142.49 o   0.46491
   7  17   2     1950.61     1946.65    198.97 o   0.51372
  10  17   2      134.11      323.78    220.10 o   0.56737
 -28  18   2      209.47      258.09    237.72 o   0.58949
 -25  18   2     4449.47     4432.08    274.34 o   0.53646
 -22  18   2    10210.01     9750.96    285.06 o   0.48818
 -19  18   2     3692.51     3841.01    176.04 o   0.44618
 -16  18   2      226.30      341.05    101.68 o   0.41240
 -13  18   2     5341.66     5130.77    142.18 o   0.38898
 -10  18   2      117.48      152.52     70.63 o   0.37786
  -7  18   2     4376.05     4307.71    125.24 o   0.38011
  -4  18   2     1172.14     1030.94     91.61 o   0.39551
  -1  18   2     7514.36     7383.51    174.90 o   0.42262
   2  18   2     6837.60     6709.75    224.61 o   0.45937
   5  18   2     7426.77     7972.24    255.51 o   0.50366
   8  18   2      693.57      706.00    220.43 o   0.55368
 -27  19   2       59.36      322.80    232.73 o   0.57632
 -24  19   2     5479.50     5871.27    296.86 o   0.52684
 -21  19   2       44.95       50.29    154.47 o   0.48291
 -18  19   2      168.77      266.18    120.30 o   0.44618
 -15  19   2     1392.06     1533.10    114.08 o   0.41856
 -12  19   2     7293.00     7932.02    186.04 o   0.40193
  -9  19   2    79066.89    77939.98    680.91 o   0.39766
  -6  19   2     4642.01     4914.91    134.57 o   0.40615
  -3  19   2     6868.28     6198.18    178.32 o   0.42663
   0  19   2      791.24      699.25    147.22 o   0.45751
   3  19   2      635.37      533.27    160.40 o   0.49684
   6  19   2      840.58      792.11    198.70 o   0.54279
   9  19   2      252.73      167.32    234.04 o   0.59382
 -26  20   2       74.66       27.46    223.78 o   0.56587
 -23  20   2     5266.73     4703.52    273.18 o   0.52032
 -20  20   2      154.68      169.25    158.69 o   0.48114
 -17  20   2     2434.70     2756.16    151.53 o   0.44999
 -14  20   2      476.27      353.80    109.87 o   0.42863
 -11  20   2     4941.38     5153.86    176.05 o   0.41856
  -8  20   2     2476.62     2263.35    137.04 o   0.42059
  -5  20   2      991.94      978.41    143.53 o   0.43456
  -2  20   2      839.44      517.43    134.69 o   0.45937
   1  20   2      267.62      261.83    158.06 o   0.49339
   4  20   2     2220.42     2473.27    217.40 o   0.53487
   7  20   2      232.70      241.57    232.61 o   0.58221
 -25  21   2     2007.52     1491.53    247.15 o   0.55828
 -22  21   2     6074.01     5502.45    276.60 o   0.51703
 -19  21   2     8726.33     7814.45    239.65 o   0.48291
 -16  21   2     7891.06     8305.10    225.44 o   0.45751
 -13  21   2      600.89      596.24    128.48 o   0.44234
 -10  21   2     2096.09     2256.54    154.57 o   0.43847
  -7  21   2     1292.25     1333.32    152.34 o   0.44618
  -4  21   2     2777.29     2432.87    174.96 o   0.46491
  -1  21   2    14205.05    13755.02    297.21 o   0.49339
   2  21   2      864.76     1053.08    181.29 o   0.53006
   5  21   2      466.60      378.35    227.41 o   0.57336
 -27  22   2      441.60      461.55    245.72 o   0.59669
 -24  22   2     4409.24     4459.01    285.63 o   0.55368
 -21  22   2     6124.79     6346.24    270.69 o   0.51703
 -18  22   2     4082.82     3988.09    199.06 o   0.48818
 -15  22   2      989.35      907.77    148.22 o   0.46856
 -12  22   2      523.59      564.87    140.48 o   0.45937
  -9  22   2    15492.31    14746.34    305.06 o   0.46122
  -6  22   2     2390.75     2368.96    175.76 o   0.47399
  -3  22   2      572.86      394.03    145.13 o   0.49684
   0  22   2       80.81      101.57    169.19 o   0.52845
   3  22   2       45.73      272.28    194.68 o   0.56737
 -26  23   2      617.96      474.47    245.76 o   0.59094
 -23  23   2     1536.37     1509.20    219.80 o   0.55213
 -20  23   2     1347.34     1082.47    195.68 o   0.52032
 -17  23   2       75.47       95.93    159.63 o   0.49684
 -14  23   2     3619.75     3519.72    192.43 o   0.48291
 -11  23   2       65.23      206.02    142.88 o   0.47936
  -8  23   2     2457.51     2646.19    181.98 o   0.48643
  -5  23   2       86.69      238.55    158.04 o   0.50366
  -2  23   2       32.01      153.23    154.04 o   0.53006
   1  23   2      457.63      635.50    202.22 o   0.56436
 -25  24   2        7.91      104.98    213.29 o   0.58805
 -22  24   2     2848.36     2613.44    236.81 o   0.55368
 -19  24   2     1789.65     1142.81    219.21 o   0.52684
 -16  24   2     4667.54     4861.45    233.42 o   0.50871
 -13  24   2      444.43      628.09    162.08 o   0.50026
 -10  24   2      288.37      368.82    154.61 o   0.50196
  -7  24   2     8608.60     8896.25    268.99 o   0.51372
  -4  24   2      282.08      188.23    158.88 o   0.53487
  -1  24   2     1912.42     1942.87    224.83 o   0.56436
 -24  25   2      144.25      315.85    211.43 o   0.58805
 -21  25   2       51.41      175.38    220.47 o   0.55828
 -18  25   2      156.79      198.07    209.46 o   0.53646
 -15  25   2        0.84      130.73    173.52 o   0.52359
 -12  25   2     2745.92     2774.60    211.36 o   0.52032
  -9  25   2      312.56      288.00    180.36 o   0.52684
  -6  25   2      129.64      365.37    173.49 o   0.54279
  -3  25   2       48.53      172.02    176.21 o   0.56737
   0  25   2       73.54      718.86    409.06 o   0.59954
 -23  26   2     1751.09     2028.62    268.53 o   0.59094
 -20  26   2       50.34      268.28    228.76 o   0.56587
 -17  26   2      274.46      454.19    220.46 o   0.54904
 -14  26   2     3244.59     3235.90    228.05 o   0.54121
 -11  26   2      677.80      752.41    195.57 o   0.54279
  -8  26   2     5707.61     5226.70    259.30 o   0.55368
  -5  26   2      396.29      456.51    182.63 o   0.57336
 -22  27   2      149.04      272.06    244.23 o   0.59669
 -19  27   2      345.57      447.36    235.53 o   0.57632
 -16  27   2      804.36      901.42    232.95 o   0.56436
 -13  27   2      832.90      925.89    235.91 o   0.56133
 -10  27   2     2874.30     2654.88    237.65 o   0.56737
  -7  27   2     3613.46     3796.53    239.46 o   0.58221
 -18  28   2        5.11      169.64    237.16 o   0.58949
 -15  28   2      520.98      390.19    232.64 o   0.58221
 -12  28   2      158.90      109.98    231.14 o   0.58368
  -9  28   2       45.50      131.85    233.97 o   0.59382
   0   0   3    77397.13    86550.92   1418.78 o   0.09509
   1   1   3     1974.46     3071.36     39.02 o   0.10367
  -1   2   3    57436.56    61666.62    528.57 o   0.10367
   2   2   3    24925.80    26719.53    180.11 o   0.12596
  -3   3   3    53398.66    60869.84    434.40 o   0.11900
   0   3   3     2530.87     2972.60     39.50 o   0.11900
   3   3   3    35538.51    35452.36    278.55 o   0.15619
  -5   4   3      162.46      196.14     17.99 o   0.14486
  -2   4   3    30056.18    28525.06    211.31 o   0.12596
   1   4   3   214655.06   208117.25   1364.25 o   0.14486
   4   4   3     3616.48     3339.27     58.01 o   0.19063
  -7   5   3    85894.80    86274.30    662.35 o   0.17669
  -4   5   3   177609.02   166917.84   1089.87 o   0.14486
  -1   5   3   296326.50   308476.94   1933.06 o   0.14486
   2   5   3     1580.70     1667.33     40.62 o   0.17669
   5   5   3    28926.28    30260.85    263.98 o   0.22736
  -9   6   3      449.35      431.68     37.76 o   0.21182
  -6   6   3   154223.84   159159.44   1100.56 o   0.17180
  -3   6   3     4919.20     7212.80     81.31 o   0.15619
   0   6   3    37617.99    36644.46    259.28 o   0.17180
   3   6   3      803.14      842.36     42.02 o   0.21182
   6   6   3     3131.95     2839.38     84.73 o   0.26544
 -11   7   3     3338.67     3791.83     88.48 o   0.24886
  -8   7   3     1599.90     1782.35     49.89 o   0.20361
  -5   7   3    47129.95    43602.70    340.56 o   0.17669
  -2   7   3     7643.58     8494.89     80.69 o   0.17669
   1   7   3     5181.62     4882.42     79.85 o   0.20361
   4   7   3    60241.45    58037.38    464.30 o   0.24886
   7   7   3     7333.11     6667.58    132.74 o   0.30437
 -13   8   3    88775.79    91054.80    764.51 o   0.28706
 -10   8   3   141175.36   142369.81   1088.13 o   0.23835
  -7   8   3    12549.83    14321.20    132.89 o   0.20361
  -4   8   3    19099.03    20214.34    167.34 o   0.19063
  -1   8   3     1563.51     1556.07     50.78 o   0.20361
   2   8   3   100812.41   104820.92    759.32 o   0.23835
   5   8   3    30094.71    29407.41    291.18 o   0.28706
   8   8   3     1166.01     1236.48     86.29 o   0.34385
 -15   9   3     2240.62     2180.60    102.10 o   0.32602
 -12   9   3    32725.13    33073.48    324.12 o   0.27491
  -9   9   3     7171.52     8159.25    112.17 o   0.23475
  -6   9   3    77982.10    79537.97    538.66 o   0.21182
  -3   9   3      162.38      207.59     35.95 o   0.21182
   0   9   3    15669.33    14043.71    151.11 o   0.23475
   3   9   3    59356.90    60401.01    473.28 o   0.27491
   6   9   3     4633.42     4288.90    121.23 o   0.32602
   9   9   3     7539.17     7437.78    179.47 o   0.38371
 -17  10   3     2310.60     2051.45    111.33 o   0.36549
 -14  10   3       46.88      167.75     66.46 o   0.31266
 -11  10   3      135.98      198.10     56.28 o   0.26864
  -8  10   3     5897.65     7374.59    110.07 o   0.23835
  -5  10   3    46662.22    43516.00    332.47 o   0.22736
  -2  10   3   161508.78   157330.39   1064.77 o   0.23835
   1  10   3    45256.95    46086.67    374.91 o   0.26864
   4  10   3      255.04      130.57     64.68 o   0.31266
   7  10   3     1875.15     1625.46    102.71 o   0.36549
  10  10   3     6419.10     6113.64    176.55 o   0.42385
 -19  11   3     7321.64     7052.81    182.27 o   0.40533
 -16  11   3    20918.08    20639.27    259.40 o   0.35121
 -13  11   3     9195.42    10027.22    162.99 o   0.30437
 -10  11   3   135747.17   142042.63   1143.73 o   0.26864
  -7  11   3    61668.52    66619.00    487.41 o   0.24886
  -4  11   3    24556.56    27730.57    245.06 o   0.24886
  -1  11   3    17686.17    17655.97    177.48 o   0.26864
   2  11   3     3054.40     2628.32     85.52 o   0.30437
   5  11   3     7076.81     6211.67    148.95 o   0.35121
   8  11   3     3494.70     3506.55    135.04 o   0.40533
  11  11   3       62.89      130.67    137.09 o   0.46419
 -21  12   3    11107.88    11267.73    252.17 o   0.44544
 -18  12   3     4794.20     4779.39    145.02 o   0.39032
 -15  12   3     4881.83     5072.98    139.15 o   0.34136
 -12  12   3     6238.91     7463.49    142.71 o   0.30155
  -9  12   3     5805.97     5224.35    110.23 o   0.27491
  -6  12   3       55.91      263.66     46.25 o   0.26544
  -3  12   3    13688.15    15197.96    171.20 o   0.27491
   0  12   3     5008.70     4923.28    106.29 o   0.30155
   3  12   3    21121.87    21502.96    254.25 o   0.34136
   6  12   3    28663.42    27133.63    325.79 o   0.39032
   9  12   3       35.38      107.27    122.24 o   0.44544
  12  12   3     2215.56     1736.78    213.12 o   0.50469
 -23  13   3      138.87      224.94    147.28 o   0.48574
 -20  13   3     1561.02     1241.58    115.50 o   0.42984
 -17  13   3     9002.18     9135.33    195.48 o   0.37924
 -14  13   3    16816.66    15439.10    214.93 o   0.33632
 -11  13   3     6129.02     5812.86    129.50 o   0.30437
  -8  13   3    61271.04    59840.93    470.46 o   0.28706
  -5  13   3      726.89      861.35     61.46 o   0.28706
  -2  13   3   120249.11   119345.47    840.67 o   0.30437
   1  13   3    27571.23    27619.21    273.55 o   0.33632
   4  13   3     1426.06     1370.93    104.32 o   0.37924
   7  13   3     1932.17     1714.31    123.52 o   0.42984
  10  13   3     1628.61     1195.89    161.99 o   0.48574
  13  13   3      514.94      425.46    218.23 o   0.54531
 -25  14   3     5620.15     4989.85    276.27 o   0.52621
 -22  14   3     3982.28     4400.08    196.44 o   0.46967
 -19  14   3      143.39       88.74     97.13 o   0.41777
 -16  14   3     6522.38     7084.34    172.64 o   0.37243
 -13  14   3    20992.21    20313.42    251.81 o   0.33632
 -10  14   3      116.20      116.71     60.14 o   0.31266
  -7  14   3      242.47      222.78     59.42 o   0.30437
  -4  14   3     9504.78     9420.00    150.34 o   0.31266
  -1  14   3      150.48      196.35     61.70 o   0.33632
   2  14   3     2975.51     2452.41    110.86 o   0.37243
   5  14   3     1973.51     2173.18    126.09 o   0.41777
   8  14   3      371.47      442.58    144.54 o   0.46967
  11  14   3    13948.60    14495.45    402.31 o   0.52621
  14  14   3     4407.31     5194.23    315.52 o   0.58603
 -27  15   3       12.11      286.67    228.15 o   0.56679
 -24  15   3      300.04      468.13    206.14 o   0.50974
 -21  15   3     2079.36     2099.16    153.71 o   0.45678
 -18  15   3      724.74      778.72    111.50 o   0.40952
 -15  15   3    15454.72    15042.89    235.34 o   0.37013
 -12  15   3     2595.31     2573.79    106.67 o   0.34136
  -9  15   3    24011.79    22891.02    246.03 o   0.32602
  -6  15   3    10797.58     9689.56    145.93 o   0.32602
  -3  15   3    20035.51    19480.23    210.49 o   0.34136
   0  15   3    14949.33    15629.92    212.87 o   0.37013
   3  15   3        5.78       61.93     90.39 o   0.40952
   6  15   3    20817.34    20488.03    353.06 o   0.45678
   9  15   3       53.85       47.22    153.90 o   0.50974
  12  15   3      333.27      328.58    226.98 o   0.56679
 -26  16   3     2085.90     1899.43    242.98 o   0.54998
 -23  16   3      147.81      182.55    187.63 o   0.49617
 -20  16   3    29233.29    27477.97    385.76 o   0.44735
 -17  16   3     3307.33     3696.65    144.07 o   0.40533
 -14  16   3     6103.96     6294.58    149.33 o   0.37243
 -11  16   3     3416.47     3361.86    112.27 o   0.35121
  -8  16   3     1458.72     1803.23     90.65 o   0.34385
  -5  16   3    16099.58    16305.10    210.11 o   0.35121
  -2  16   3     4149.02     4471.93    119.56 o   0.37243
   1  16   3      600.99      524.42     97.37 o   0.40533
   4  16   3     2809.91     1993.43    158.92 o   0.44735
   7  16   3      236.25      179.61    153.36 o   0.49617
  10  16   3      672.09      841.63    220.65 o   0.54998
 -28  17   3       33.05      113.94    236.77 o   0.59038
 -25  17   3     2148.24     2265.65    243.84 o   0.53584
 -22  17   3       39.12      248.84    158.34 o   0.48574
 -19  17   3     3642.87     3176.78    164.10 o   0.44159
 -16  17   3      373.09      238.90    101.82 o   0.40533
 -13  17   3      504.29      283.08     77.63 o   0.37924
 -10  17   3     1720.76     1803.53    101.63 o   0.36549
  -7  17   3     7076.49     6426.79    143.33 o   0.36549
  -4  17   3     2656.08     2466.54    105.64 o   0.37924
  -1  17   3    14114.77    14013.08    216.13 o   0.40533
   2  17   3      111.83       95.76    109.83 o   0.44159
   5  17   3     3030.18     3319.91    192.74 o   0.48574
   8  17   3     1871.10     2000.40    230.61 o   0.53584
  11  17   3      109.69      181.86    235.42 o   0.59038
 -27  18   3      880.71      518.58    229.39 o   0.57575
 -24  18   3      202.31        0.00    194.85 o   0.52458
 -21  18   3     1631.76     1595.15    175.66 o   0.47867
 -18  18   3      121.65      191.01    109.34 o   0.43965
 -15  18   3    23995.49    24632.04    314.48 o   0.40952
 -12  18   3     6248.81     6090.64    152.12 o   0.39032
  -9  18   3     3385.55     3474.28    123.69 o   0.38371
  -6  18   3     8265.13     8906.21    185.53 o   0.39032
  -3  18   3     3399.33     3493.12    121.21 o   0.40952
   0  18   3     3241.69     2880.27    166.87 o   0.43965
   3  18   3    10427.03     9181.40    260.23 o   0.47867
   6  18   3     3709.99     3363.90    207.83 o   0.52458
   9  18   3        3.07      103.90    217.73 o   0.57575
 -26  19   3      336.82      801.55    239.89 o   0.56377
 -23  19   3     2617.48     2025.47    237.25 o   0.51639
 -20  19   3     2703.86     2668.15    183.02 o   0.47509
 -17  19   3     1990.38     1904.04    142.74 o   0.44159
 -14  19   3      229.00      114.45     84.45 o   0.41777
 -11  19   3     1868.10     1836.01    111.71 o   0.40533
  -8  19   3    11433.52    11382.84    207.54 o   0.40533
  -5  19   3       27.08      167.69    103.61 o   0.41777
  -2  19   3     2235.95     1659.68    139.98 o   0.44159
   1  19   3      170.65       68.17    144.95 o   0.47509
   4  19   3     3654.07     3500.13    202.93 o   0.51639
   7  19   3     4790.71     4962.66    285.53 o   0.56377
 -25  20   3      151.97      286.77    224.42 o   0.55462
 -22  20   3     3307.89     2486.36    231.26 o   0.51141
 -19  20   3     1736.10     1495.84    162.31 o   0.47509
 -16  20   3      327.83      329.90    120.62 o   0.44735
 -13  20   3     2323.03     2102.21    125.77 o   0.42984
 -10  20   3     2677.39     2513.90    130.16 o   0.42385
  -7  20   3     8241.09     7796.48    202.09 o   0.42984
  -4  20   3    27931.80    27020.44    374.52 o   0.44735
  -1  20   3     1999.71     1825.39    169.31 o   0.47509
   2  20   3      835.51      611.75    167.03 o   0.51141
   5  20   3     3277.94     2639.36    252.79 o   0.55462
 -27  21   3     1304.29     1731.79    269.83 o   0.59326
 -24  21   3       28.36      242.01    221.54 o   0.54843
 -21  21   3     5918.75     5468.88    278.88 o   0.50974
 -18  21   3     6155.26     5691.95    202.53 o   0.47867
 -15  21   3     1645.19     2019.04    152.79 o   0.45678
 -12  21   3     4343.47     4722.43    180.79 o   0.44544
  -9  21   3      460.33      416.92    130.43 o   0.44544
  -6  21   3      344.35      336.42    141.28 o   0.45678
  -3  21   3      164.25       71.20    132.94 o   0.47867
   0  21   3        4.41       28.69    156.18 o   0.50974
   3  21   3      762.40      289.12    208.76 o   0.54843
   6  21   3       34.91      331.14    234.55 o   0.59326
 -26  22   3      434.88      628.65    250.74 o   0.58603
 -23  22   3     1601.96     1429.83    240.91 o   0.54531
 -20  22   3       17.62       38.00    179.28 o   0.51141
 -17  22   3      594.87      495.87    141.06 o   0.48574
 -14  22   3     1394.28     1474.69    157.06 o   0.46967
 -11  22   3      305.58      406.91    138.75 o   0.46419
  -8  22   3      172.31      308.34    145.15 o   0.46967
  -5  22   3       77.57       24.07    134.15 o   0.48574
  -2  22   3     2257.78     1857.22    186.43 o   0.51141
   1  22   3     1177.67     1318.60    191.76 o   0.54531
   4  22   3     4368.01     4452.10    289.05 o   0.58603
 -25  23   3      580.76      301.56    237.26 o   0.58164
 -22  23   3     1695.98     1861.19    224.32 o   0.54531
 -19  23   3     1131.75     1308.16    199.15 o   0.51639
 -16  23   3     1593.11     1692.22    172.33 o   0.49617
 -13  23   3      523.31      442.06    147.68 o   0.48574
 -10  23   3     5822.26     5116.95    213.83 o   0.48574
  -7  23   3       78.88      177.23    148.42 o   0.49617
  -4  23   3     1383.94     1340.24    165.82 o   0.51639
  -1  23   3     1337.52     1373.36    191.78 o   0.54531
   2  23   3      341.25      392.61    226.23 o   0.58164
 -24  24   3      152.91      303.55    220.24 o   0.58018
 -21  24   3     1353.54     1414.82    211.05 o   0.54843
 -18  24   3     4866.05     5011.58    271.62 o   0.52458
 -15  24   3     1224.03      829.16    189.93 o   0.50974
 -12  24   3      312.09      538.81    160.52 o   0.50469
  -9  24   3     4913.29     5060.75    224.26 o   0.50974
  -6  24   3      110.33       99.28    139.68 o   0.52458
  -3  24   3     2722.05     3264.61    221.72 o   0.54843
   0  24   3        3.99      276.89    223.67 o   0.58018
 -23  25   3       29.88       60.66    208.96 o   0.58164
 -20  25   3       30.12      163.30    217.67 o   0.55462
 -17  25   3     1551.64     1361.12    232.77 o   0.53584
 -14  25   3      195.57      197.03    200.37 o   0.52621
 -11  25   3     2884.97     3203.02    206.56 o   0.52621
  -8  25   3     3230.10     3275.72    210.22 o   0.53584
  -5  25   3      254.35      261.12    162.99 o   0.55462
  -2  25   3       93.62        0.00    218.04 o   0.58164
 -22  26   3      429.90      342.43    245.78 o   0.58603
 -19  26   3      646.54      547.59    231.45 o   0.56377
 -16  26   3      102.00      131.60    215.29 o   0.54998
 -13  26   3      868.72      851.65    223.04 o   0.54531
 -10  26   3     4063.20     4173.98    277.70 o   0.54998
  -7  26   3     1008.03     1272.75    234.48 o   0.56377
  -4  26   3       21.93       12.61    237.38 o   0.58603
 -21  27   3       93.17       19.64    236.64 o   0.59326
 -18  27   3      177.70      507.80    232.98 o   0.57575
 -15  27   3     2114.43     2172.02    257.40 o   0.56679
 -12  27   3      170.57      331.11    222.47 o   0.56679
  -9  27   3       51.42      301.74    228.30 o   0.57575
  -6  27   3        3.80      137.78    238.39 o   0.59326
 -17  28   3      433.96      391.88    240.87 o   0.59038
 -14  28   3     1059.90     1353.84    259.71 o   0.58603
 -11  28   3      640.26      751.51    247.01 o   0.59038
  -1   1   4    31540.54    33608.53    336.77 o   0.12901
  -3   2   4   314979.66   306129.16   2348.67 o   0.14162
   0   2   4     1174.18     1725.09     31.96 o   0.13546
  -5   3   4    62991.97    63343.46    463.59 o   0.16395
  -2   3   4    43309.95    41210.24    395.78 o   0.14162
   1   3   4   205425.91   215210.89   1564.53 o   0.15319
  -7   4   4    51560.11    53312.14    402.36 o   0.19266
  -4   4   4     3102.68     2628.19     42.53 o   0.15866
  -1   4   4   460246.13   482187.22   3316.36 o   0.15319
   2   4   4      320.07      211.43     23.27 o   0.17888
  -9   5   4    60738.91    59492.79    501.13 o   0.22531
  -6   5   4   118595.38   123434.88    910.82 o   0.18359
  -3   5   4    12681.89    13730.53    133.28 o   0.16395
   0   5   4    69111.84    70844.97    543.93 o   0.17405
   3   5   4     1617.14     1421.87     48.50 o   0.20962
 -11   6   4       52.82      192.15     45.59 o   0.26043
  -8   6   4    23850.35    23144.56    231.96 o   0.21365
  -5   6   4      422.34      563.86     22.98 o   0.18359
  -2   6   4   133274.27   128539.52    916.77 o   0.17888
   1   6   4     4043.35     4700.26     67.97 o   0.20132
   4   6   4    49592.90    48966.71    405.78 o   0.24351
 -13   7   4    43324.51    41630.34    393.29 o   0.29715
 -10   7   4      133.24      216.61     38.94 o   0.24698
  -7   7   4    13896.96    12384.98    123.77 o   0.20962
  -4   7   4     2533.61     3303.58     56.38 o   0.19266
  -1   7   4    36728.11    36880.71    261.75 o   0.20132
   2   7   4   140381.48   136707.92    992.17 o   0.23276
   5   7   4    10725.34    10979.60    156.09 o   0.27939
 -15   8   4      160.43      204.72     67.92 o   0.33494
 -12   8   4    15830.83    14950.96    179.18 o   0.28243
  -9   8   4       24.98      149.75     44.11 o   0.23998
  -6   8   4    27620.63    27853.01    246.72 o   0.21365
  -3   8   4    16544.66    19614.46    178.92 o   0.20962
   0   8   4    15214.24    14065.76    142.66 o   0.22906
   3   8   4       27.11       60.35     49.39 o   0.26690
   6   8   4    21949.64    22280.18    255.64 o   0.31661
 -17   9   4     2764.72     2799.02    115.59 o   0.37347
 -14   9   4      433.85      764.69     71.41 o   0.31929
 -11   9   4     6498.04     6672.40    111.89 o   0.27322
  -8   9   4    12457.24    10642.52    139.29 o   0.23998
  -5   9   4    80435.43    76700.77    576.21 o   0.22531
  -2   9   4     1313.58     1597.25     53.10 o   0.23276
   1   9   4      507.89      680.54     55.16 o   0.26043
   4   9   4      421.77      400.63     66.24 o   0.30284
   7   9   4    36558.95    35608.07    370.94 o   0.35473
 -19  10   4    31462.07    30344.75    353.98 o   0.41254
 -16  10   4     3272.25     2751.96    110.22 o   0.35712
 -13  10   4    27149.38    26373.57    281.30 o   0.30842
 -10  10   4     3633.96     3027.82     79.27 o   0.27008
  -7  10   4     6921.83     7180.95    103.84 o   0.24698
  -4  10   4    58351.15    62004.92    460.27 o   0.24351
  -1  10   4     5517.54     5650.56     99.88 o   0.26043
   2  10   4     1275.75     1092.73     70.43 o   0.29426
   5  10   4     1201.99      980.96     85.22 o   0.33999
   8  10   4      260.86      314.73     92.23 o   0.39349
 -21  11   4      548.13      577.29    130.82 o   0.45201
 -18  11   4     3668.33     3786.68    132.11 o   0.39565
 -15  11   4     1149.11     1023.18     79.33 o   0.34497
 -12  11   4      468.57      597.99     66.33 o   0.30284
  -9  11   4     8575.48    10433.82    149.56 o   0.27322
  -6  11   4    10132.52     9027.51    125.31 o   0.26043
  -3  11   4    15559.74    16638.09    177.73 o   0.26690
   0  11   4    74861.00    70769.25    586.39 o   0.29135
   3  11   4    37949.61    38417.93    368.27 o   0.32980
   6  11   4       86.38      221.50     84.04 o   0.37801
   9  11   4      165.03      286.99    108.20 o   0.43272
 -23  12   4       27.77      268.02    172.23 o   0.49177
 -20  12   4    15255.48    16046.02    258.66 o   0.43469
 -17  12   4     4734.56     4388.70    141.25 o   0.38250
 -14  12   4    18797.72    18609.26    235.30 o   0.33747
 -11  12   4    24893.94    22975.58    253.93 o   0.30284
  -8  12   4     6707.37     7064.62    118.51 o   0.28243
  -5  12   4    19504.50    17444.25    188.80 o   0.27939
  -2  12   4    30265.79    27336.38    262.98 o   0.29426
   1  12   4     7283.23     6780.42    138.90 o   0.32459
   4  12   4    19560.12    18838.74    250.24 o   0.36655
   7  12   4       47.38      109.60     94.22 o   0.41665
  10  12   4    10147.15     9467.02    255.61 o   0.47231
 -25  13   4     2774.56     2045.02    233.92 o   0.53178
 -22  13   4     2135.93     2517.77    199.15 o   0.47411
 -19  13   4    71436.44    71783.20    698.47 o   0.42073
 -16  13   4    45237.12    46188.71    459.04 o   0.37347
 -13  13   4     6141.13     5738.53    132.99 o   0.33494
 -10  13   4     1231.82      898.22     73.84 o   0.30842
  -7  13   4     3757.59     4498.21     97.45 o   0.29715
  -4  13   4      939.23     1072.94     68.25 o   0.30284
  -1  13   4    12128.94    11972.19    175.09 o   0.32459
   2  13   4       34.37       75.75     74.66 o   0.35950
   5  13   4      193.19      162.51     92.35 o   0.40418
   8  13   4     4169.94     4331.70    178.89 o   0.45576
  11  13   4    10377.28     9631.71    304.98 o   0.51217
 -27  14   4       24.88      102.29    226.03 o   0.57197
 -24  14   4     7539.41     7486.12    302.76 o   0.51383
 -21  14   4     3693.51     3730.87    173.19 o   0.45949
 -18  14   4     3230.18     2409.95    120.64 o   0.41047
 -15  14   4     3354.38     2793.04    112.99 o   0.36887
 -12  14   4     8691.60     8312.40    158.67 o   0.33747
  -9  14   4     3384.32     3353.23    100.88 o   0.31929
  -6  14   4     5688.28     5560.53    119.20 o   0.31661
  -3  14   4    15384.45    14691.13    186.15 o   0.32980
   0  14   4     5765.61     5433.69    133.71 o   0.35712
   3  14   4    12876.78    12642.30    208.56 o   0.39565
   6  14   4      842.72      897.81    131.50 o   0.44247
   9  14   4      572.05      722.00    178.60 o   0.49523
  12  14   4     2147.58     2032.89    243.57 o   0.55224
 -26  15   4      538.99      906.43    234.16 o   0.55378
 -23  15   4      278.56      260.52    176.05 o   0.49867
 -20  15   4     1511.54     1310.17    130.65 o   0.44822
 -17  15   4     3372.62     3055.28    134.43 o   0.40418
 -14  15   4     6545.06     6808.33    155.89 o   0.36887
 -11  15   4    39423.71    37103.09    362.35 o   0.34497
  -8  15   4     6116.40     5432.70    118.14 o   0.33494
  -5  15   4     3744.15     3791.28    112.39 o   0.33999
  -2  15   4      127.64      114.39     80.51 o   0.35950
   1  15   4     1061.14      900.45     96.45 o   0.39132
   4  15   4       20.55      164.84    109.55 o   0.43272
   7  15   4     5150.18     4973.14    206.18 o   0.48125
  10  15   4      927.37      903.60    216.87 o   0.53498
  13  15   4       16.04      313.12    237.94 o   0.59248
 -28  16   4       26.40      241.06    242.55 o   0.59392
 -25  16   4      344.87      423.08    217.46 o   0.53816
 -22  16   4      756.40      706.17    180.71 o   0.48654
 -19  16   4     3478.19     3772.51    156.42 o   0.44054
 -16  16   4     5155.35     5336.66    159.50 o   0.40207
 -13  16   4        4.23       64.32     79.32 o   0.37347
 -10  16   4    14501.42    13715.43    192.28 o   0.35712
  -7  16   4     5981.75     6456.46    139.28 o   0.35473
  -4  16   4     3942.50     3582.19    113.18 o   0.36655
  -1  16   4    23795.20    23059.90    293.67 o   0.39132
   2  16   4     7934.00     8566.06    221.19 o   0.42677
   5  16   4     7862.16     8039.36    238.44 o   0.47050
   8  16   4       60.28      169.30    178.49 o   0.52043
  11  16   4     2124.59     2035.28    259.69 o   0.57494
 -27  17   4      191.19       96.20    221.76 o   0.57790
 -24  17   4     1946.62     2183.82    236.80 o   0.52532
 -21  17   4      260.81      439.08    159.71 o   0.47770
 -18  17   4     6141.45     6624.80    185.33 o   0.43665
 -15  17   4     4665.67     3946.70    136.96 o   0.40418
 -12  17   4     4035.88     4148.59    127.75 o   0.38250
  -9  17   4     2048.84     1811.38     96.30 o   0.37347
  -6  17   4     6624.06     6616.98    152.21 o   0.37801
  -3  17   4    66720.55    64579.73    574.00 o   0.39565
   0  17   4     3544.95     3433.45    148.77 o   0.42476
   3  17   4      584.08      454.68    143.73 o   0.46319
   6  17   4     3846.93     3265.49    224.59 o   0.50883
   9  17   4      510.48      316.01    217.20 o   0.55991
 -26  18   4     1440.07     1612.55    249.26 o   0.56446
 -23  18   4     1350.02     1945.49    224.00 o   0.51549
 -20  18   4      249.60      128.83    154.26 o   0.47231
 -17  18   4     1125.50     1372.02    124.93 o   0.43665
 -14  18   4     3271.62     3592.38    137.10 o   0.41047
 -11  18   4     2165.58     2176.37    105.15 o   0.39565
  -8  18   4    81094.34    78617.29    654.89 o   0.39349
  -5  18   4    17219.40    16280.58    225.97 o   0.40418
  -2  18   4     2183.88     1669.76    135.10 o   0.42677
   1  18   4     3843.52     3439.68    182.17 o   0.45949
   4  18   4     4576.63     3658.96    197.96 o   0.50037
   7  18   4     1136.45      696.78    218.13 o   0.54758
  10  18   4      268.87      306.08    411.53 o   0.59963
 -25  19   4      117.62      154.67    221.88 o   0.55378
 -22  19   4     2430.48     2571.52    236.81 o   0.50883
 -19  19   4      658.46      399.39    154.84 o   0.47050
 -16  19   4     2165.40     2072.08    135.43 o   0.44054
 -13  19   4     8010.60     7297.93    170.58 o   0.42073
 -10  19   4      513.66      440.68     94.05 o   0.41254
  -7  19   4     7922.53     7482.22    167.04 o   0.41665
  -4  19   4    18119.61    17748.56    279.61 o   0.43272
  -1  19   4       60.60       63.65    131.98 o   0.45949
   2  19   4       58.90      248.62    152.81 o   0.49523
   5  19   4     1953.35     2019.28    218.53 o   0.53816
   8  19   4     4182.57     3368.18    281.78 o   0.58669
 -27  20   4      123.77      135.04    232.41 o   0.59248
 -24  20   4     2243.18     2532.70    256.33 o   0.54602
 -21  20   4     3002.78     3124.60    237.16 o   0.50546
 -18  20   4     1151.01      751.60    170.44 o   0.47231
 -15  20   4     1804.59     2163.88    142.74 o   0.44822
 -12  20   4    10800.65    11330.86    234.51 o   0.43469
  -9  20   4    14232.53    14385.75    255.94 o   0.43272
  -6  20   4      537.75      427.66    116.52 o   0.44247
  -3  20   4     6553.45     6204.10    213.23 o   0.46319
   0  20   4      372.56      398.28    148.65 o   0.49351
   3  20   4      235.14      628.86    195.76 o   0.53178
   6  20   4        3.13      141.82    217.98 o   0.57642
 -26  21   4      368.05      623.99    246.57 o   0.58378
 -23  21   4     4263.31     4255.58    273.48 o   0.54132
 -20  21   4     2367.54     2161.78    225.26 o   0.50546
 -17  21   4      292.68      209.64    151.49 o   0.47770
 -14  21   4      140.57      174.99    118.81 o   0.45949
 -11  21   4      163.64      213.61    119.83 o   0.45201
  -8  21   4    10970.33    11372.82    259.58 o   0.45576
  -5  21   4      376.10      359.57    127.95 o   0.47050
  -2  21   4     9726.77    10230.37    277.99 o   0.49523
   1  21   4      598.35      333.46    166.13 o   0.52856
   4  21   4     1349.93     1197.55    234.38 o   0.56898
 -25  22   4      106.88      247.72    233.86 o   0.57790
 -22  22   4      449.74      323.24    215.94 o   0.53974
 -19  22   4     2816.83     2215.13    209.85 o   0.50883
 -16  22   4     3994.01     3381.41    199.26 o   0.48654
 -13  22   4    26657.86    24641.66    392.45 o   0.47411
 -10  22   4        0.13      127.33    137.13 o   0.47231
  -7  22   4     8512.95     7551.33    207.48 o   0.48125
  -4  22   4     7947.62     7476.68    245.33 o   0.50037
  -1  22   4      629.15     1079.44    176.66 o   0.52856
   2  22   4       24.36      100.17    199.63 o   0.56446
 -24  23   4      121.53       67.18    232.27 o   0.57494
 -21  23   4     1129.99     1593.86    212.84 o   0.54132
 -18  23   4      478.05      328.16    179.53 o   0.51549
 -15  23   4       66.79      191.12    168.51 o   0.49867
 -12  23   4     2517.67     2099.21    194.83 o   0.49177
  -9  23   4      247.86      318.81    150.75 o   0.49523
  -6  23   4      153.92      120.72    130.92 o   0.50883
  -3  23   4      193.82      450.49    172.66 o   0.53178
   0  23   4     1229.34     1445.56    217.01 o   0.56295
 -23  24   4      292.47      326.50    212.09 o   0.57494
 -20  24   4     2933.13     2541.83    226.94 o   0.54602
 -17  24   4      373.80      669.23    215.35 o   0.52532
 -14  24   4      174.14      183.28    176.53 o   0.51383
 -11  24   4      795.43      630.30    180.63 o   0.51217
  -8  24   4      941.72     1238.74    199.75 o   0.52043
  -5  24   4      101.61      163.50    191.76 o   0.53816
  -2  24   4       33.90      231.58    226.96 o   0.56446
   1  24   4      192.65      169.30    281.59 o   0.59821
 -22  25   4       12.14      111.45    206.56 o   0.57790
 -19  25   4      954.45      737.43    225.49 o   0.55378
 -16  25   4     2831.20     2779.27    250.74 o   0.53816
 -13  25   4     3519.37     3308.10    229.68 o   0.53178
 -10  25   4     1957.40     1509.74    206.52 o   0.53498
  -7  25   4       51.29       98.32    186.25 o   0.54758
  -4  25   4     1271.91     1039.05    251.01 o   0.56898
  -1  25   4      425.63      617.52    284.18 o   0.59821
 -21  26   4      178.90      144.61    231.15 o   0.58378
 -18  26   4     3918.23     3508.60    272.90 o   0.56446
 -15  26   4     1388.26     1561.52    241.49 o   0.55378
 -12  26   4     1935.39     2202.17    248.68 o   0.55224
  -9  26   4      470.65      603.21    204.50 o   0.55991
  -6  26   4     1149.72     1070.76    224.97 o   0.57642
 -20  27   4     1929.47     2466.91    276.73 o   0.59248
 -17  27   4      741.79      468.18    235.11 o   0.57790
 -14  27   4      428.30      453.48    229.25 o   0.57197
 -11  27   4     1136.40     1285.11    240.33 o   0.57494
  -8  27   4      128.30      179.11    236.38 o   0.58669
 -16  28   4       94.44      374.28    239.38 o   0.59392
 -13  28   4     1163.60     1715.13    261.65 o   0.59248
 -10  28   4      168.83        0.00    516.46 o   0.59963
   0   1   5    51426.06    54503.88    462.44 o   0.16027
  -2   2   5     2801.19     2900.86     61.49 o   0.16550
   1   2   5     3286.30     4107.30     47.89 o   0.17058
  -4   3   5    56457.24    54747.61    463.04 o   0.18031
  -1   3   5     6281.04     5135.53     60.64 o   0.17058
   2   3   5     1846.47     1300.94     37.46 o   0.18953
  -6   4   5    10372.78    10594.86    114.92 o   0.20258
  -3   4   5      213.25      491.10     34.69 o   0.18031
   0   4   5    33018.63    34501.75    282.66 o   0.18498
   3   4   5   130225.28   127402.40    949.21 o   0.21485
  -8   5   5     5014.32     4271.34     79.47 o   0.23018
  -5   5   5    13580.38    14189.75    146.52 o   0.19833
  -2   5   5      251.75      163.11     31.72 o   0.18953
   1   5   5    48817.28    43729.38    316.64 o   0.20675
   4   5   5    92119.29    93637.61    716.67 o   0.24455
 -10   6   5    41351.05    42360.30    356.18 o   0.26141
  -7   6   5    21178.93    21412.19    199.75 o   0.22264
  -4   6   5   241649.55   236321.06   1881.55 o   0.20258
  -1   6   5    37624.42    40349.79    323.26 o   0.20675
   2   6   5     3489.25     3337.19     64.79 o   0.23386
   5   6   5       87.55      150.83     50.62 o   0.27725
 -12   7   5    42179.83    41950.11    390.19 o   0.29513
  -9   7   5    23997.06    23358.25    215.14 o   0.25143
  -6   7   5     9870.60    11994.09    129.64 o   0.22264
  -3   7   5     8799.21     9774.69    101.20 o   0.21485
   0   7   5     2198.06     2148.41     55.98 o   0.23018
   3   7   5      758.37      889.89     54.43 o   0.26466
   6   7   5    23255.96    23227.26    253.76 o   0.31199
 -14   8   5    13957.83    13147.29    180.00 o   0.33058
 -11   8   5    75444.70    74344.00    571.60 o   0.28334
  -8   8   5    12991.27    11807.33    124.77 o   0.24802
  -5   8   5    24454.18    29009.31    239.10 o   0.23018
  -2   8   5     2206.73     2190.85     59.84 o   0.23386
   1   8   5      136.83      342.70     45.16 o   0.25813
   4   8   5    81588.05    79521.59    673.42 o   0.29801
   7   8   5    17483.79    17582.75    226.82 o   0.34817
 -16   9   5      841.27      955.78     83.09 o   0.36725
 -13   9   5     8388.82     9057.75    160.56 o   0.31741
 -10   9   5    92795.97    94372.42    734.30 o   0.27725
  -7   9   5    29966.19    29527.23    250.06 o   0.25143
  -4   9   5     5981.33     6407.29    103.75 o   0.24455
  -1   9   5    33073.96    32775.01    306.76 o   0.25813
   2   9   5      501.91      573.51     58.63 o   0.28929
   5   9   5      363.85      535.14     71.47 o   0.33315
   8   9   5    60417.81    58403.21    548.85 o   0.38538
 -18  10   5      160.00      183.96     87.23 o   0.40482
 -15  10   5    35274.46    36574.98    356.34 o   0.35304
 -12  10   5      130.95       44.86     22.13 o   0.30925
  -9  10   5    13835.14    12315.58    147.45 o   0.27725
  -6  10   5     5002.61     5010.84     89.32 o   0.26141
  -3  10   5    13490.11    12453.48    142.03 o   0.26466
   0  10   5     1971.80     2361.63     81.43 o   0.28633
   3  10   5      592.16      479.94     66.24 o   0.32274
   6  10   5      127.61      163.34     76.36 o   0.36957
   9  10   5     2317.41     2073.23    119.86 o   0.42336
 -20  11   5     5267.36     5154.25    168.74 o   0.44305
 -17  11   5     1192.98     1176.37     95.43 o   0.38979
 -14  11   5    84289.35    80003.48    740.72 o   0.34324
 -11  11   5     1000.38      881.62     69.23 o   0.30648
  -8  11   5    26974.84    24681.53    244.38 o   0.28334
  -5  11   5    12967.48    12006.09    148.53 o   0.27725
  -2  11   5    29931.67    29570.37    295.95 o   0.28929
   1  11   5    10473.76    10478.67    166.38 o   0.31741
   4  11   5     4303.16     4199.87    122.19 o   0.35784
   7  11   5     2641.72     2761.85    122.34 o   0.40692
  10  11   5       62.70      143.95    135.89 o   0.46190
 -22  12   5     2838.51     3237.75    207.74 o   0.48179
 -19  12   5      359.31      355.39     99.12 o   0.42737
 -16  12   5      671.84      623.96     84.81 o   0.37869
 -13  12   5       79.66       92.62     60.23 o   0.33823
 -10  12   5     1092.43     1484.90     78.09 o   0.30925
  -7  12   5    36195.93    35818.94    350.68 o   0.29513
  -4  12   5     1800.12     1690.11     74.78 o   0.29801
  -1  12   5    36979.78    35505.76    352.66 o   0.31741
   2  12   5      401.24      455.50     78.51 o   0.35061
   5  12   5     3955.62     4085.18    132.51 o   0.39414
   8  12   5      960.17      810.48    116.95 o   0.44497
  11  12   5     5633.54     4968.14    244.26 o   0.50088
 -24  13   5     4874.88     4569.14    245.82 o   0.52092
 -21  13   5    13744.12    12708.71    303.16 o   0.46558
 -18  13   5     4012.70     3695.55    135.96 o   0.41522
 -15  13   5      339.93      459.12     81.86 o   0.37187
 -12  13   5    10968.19    10469.73    168.55 o   0.33823
  -9  13   5    15840.71    15226.47    189.33 o   0.31741
  -6  13   5    51543.27    51138.75    406.44 o   0.31199
  -3  13   5     5944.06     5647.94    129.26 o   0.32274
   0  13   5      318.79      257.06     77.22 o   0.34817
   3  13   5     1589.60     1638.96    106.87 o   0.38538
   6  13   5     4333.78     4954.26    163.76 o   0.43134
   9  13   5     8645.01     7906.52    264.37 o   0.48355
  12  13   5     1030.94      966.69    218.95 o   0.54021
 -26  14   5       62.32       13.62    213.25 o   0.56036
 -23  14   5     6820.81     6321.46    260.41 o   0.50428
 -20  14   5     8970.39     7903.27    225.81 o   0.45257
 -17  14   5     1662.72     1960.51    112.00 o   0.40692
 -14  14   5    28091.71    28601.46    317.61 o   0.36957
 -11  14   5     5080.42     4308.71    117.63 o   0.34324
  -8  14   5     1490.76     1327.54     78.37 o   0.33058
  -5  14   5     1030.21     1172.20     76.31 o   0.33315
  -2  14   5     5266.46     5114.67    131.13 o   0.35061
   1  14   5    20042.53    18817.01    253.92 o   0.38093
   4  14   5     2073.36     1590.75    122.69 o   0.42134
   7  14   5      101.20      119.82    143.16 o   0.46923
  10  14   5     8699.45     8342.29    293.46 o   0.52255
  13  14   5      350.75      504.10    235.80 o   0.57982
  28 -15  -5     1222.46     1679.97    635.18 o   0.60006
 -25  15   5     5957.44     5335.71    283.97 o   0.54336
 -22  15   5      117.16      142.54    168.94 o   0.49056
 -19  15   5      747.46      498.16    130.37 o   0.44305
 -16  15   5       37.18      120.52     86.96 o   0.40270
 -13  15   5     1117.96      788.47     86.29 o   0.37187
 -10  15   5     5576.32     5872.72    138.78 o   0.35304
  -7  15   5     1049.11     1202.92     77.24 o   0.34817
  -4  15   5     3672.83     3827.35    120.37 o   0.35784
  -1  15   5    11913.29    11638.56    201.41 o   0.38093
   2  15   5    16277.06    15059.26    243.48 o   0.41522
   5  15   5     7514.52     7007.67    207.36 o   0.45819
   8  15   5      884.21     1230.41    189.04 o   0.50765
  11  15   5     2599.43     2854.23    255.12 o   0.56188
 -27  16   5       71.90      275.91    229.55 o   0.58275
 -24  16   5        6.52      106.67    202.04 o   0.52904
 -21  16   5    12137.94    11931.94    305.20 o   0.48001
 -18  16   5      164.60      120.51    121.69 o   0.43723
 -15  16   5      731.54      852.53     95.31 o   0.40270
 -12  16   5    16204.91    16260.06    230.59 o   0.37869
  -9  16   5      966.47     1073.79     84.89 o   0.36725
  -6  16   5    31482.33    30089.66    301.96 o   0.36957
  -3  16   5     3388.25     2957.91    120.04 o   0.38538
   0  16   5     1335.11     1043.11    108.11 o   0.41316
   3  16   5       74.22       63.68    119.32 o   0.45068
   6  16   5      381.70      256.68    168.56 o   0.49575
   9  16   5      490.89      324.15    196.48 o   0.54649
 -26  17   5       41.43      173.45    223.59 o   0.56793
 -23  17   5     1149.58     1125.89    214.82 o   0.51763
 -20  17   5     1701.71     1801.28    175.81 o   0.47285
 -17  17   5    17820.01    16999.17    272.45 o   0.43528
 -14  17   5    12196.95    12327.92    213.33 o   0.40692
 -11  17   5     3411.59     3264.58    117.15 o   0.38979
  -8  17   5     7675.36     7942.85    161.25 o   0.38538
  -5  17   5     8288.67     7865.32    165.39 o   0.39414
  -2  17   5     2880.28     2732.86    129.24 o   0.41522
   1  17   5     5350.51     5399.69    185.28 o   0.44688
   4  17   5      992.61      490.21    171.30 o   0.48707
   7  17   5      364.55      155.87    181.94 o   0.53386
  10  17   5     1303.60      846.72    230.66 o   0.58567
 -25  18   5     1142.51     1285.88    238.27 o   0.55578
 -22  18   5     3662.83     3195.01    239.14 o   0.50933
 -19  18   5      279.97      257.98    152.95 o   0.46923
 -16  18   5       19.27       75.33    103.57 o   0.43723
 -13  18   5     8087.23     7869.78    186.71 o   0.41522
 -10  18   5     1053.53     1060.03     95.18 o   0.40482
  -7  18   5     8496.31     8381.85    166.05 o   0.40692
  -4  18   5    19836.26    19024.30    274.52 o   0.42134
  -1  18   5     2809.41     2476.14    150.48 o   0.44688
   2  18   5    17458.69    17074.40    331.47 o   0.48179
   5  18   5     5835.50     5432.04    253.03 o   0.52418
   8  18   5      242.83      517.41    223.90 o   0.57241
 -27  19   5     1675.98     2049.11    266.24 o   0.59435
 -24  19   5     1460.36     1399.79    233.31 o   0.54649
 -21  19   5       33.05       61.53    185.41 o   0.50428
 -18  19   5     4629.25     4508.06    207.73 o   0.46923
 -15  19   5     2233.73     2400.50    154.68 o   0.44305
 -12  19   5    14156.37    14313.07    238.54 o   0.42737
  -9  19   5      407.87      377.72    100.88 o   0.42336
  -6  19   5    11405.88    10926.25    213.40 o   0.43134
  -3  19   5     5682.28     5121.22    182.32 o   0.45068
   0  19   5     5256.34     4716.77    200.27 o   0.48001
   3  19   5       44.38       66.35    174.78 o   0.51763
   6  19   5      540.32      322.10    199.43 o   0.56188
 -26  20   5      182.16      240.80    236.38 o   0.58421
 -23  20   5     1004.37      735.29    220.52 o   0.54021
 -20  20   5     4551.91     5095.74    245.35 o   0.50258
 -17  20   5    16083.69    17307.78    347.91 o   0.47285
 -14  20   5        7.67       54.66    118.38 o   0.45257
 -11  20   5    21811.96    21093.08    309.05 o   0.44305
  -8  20   5     4517.49     4660.16    147.91 o   0.44497
  -5  20   5     1754.60     1973.84    150.74 o   0.45819
  -2  20   5      529.23      476.16    146.63 o   0.48179
   1  20   5      135.82       46.76    169.09 o   0.51433
   4  20   5      507.83      566.66    196.87 o   0.55424
 -25  21   5     1321.53     1209.59    248.24 o   0.57687
 -22  21   5     4356.38     3722.96    262.75 o   0.53705
 -19  21   5     9906.62    10103.14    310.94 o   0.50428
 -16  21   5     1844.36     1624.97    172.08 o   0.48001
 -13  21   5     7167.31     6496.97    227.73 o   0.46558
 -10  21   5    10220.07     9540.98    238.64 o   0.46190
  -7  21   5     1173.67     1212.99    127.48 o   0.46923
  -4  21   5      984.75      795.16    149.78 o   0.48707
  -1  21   5     8932.71     8108.01    284.16 o   0.51433
   2  21   5        1.80       89.24    194.50 o   0.54961
   5  21   5     1211.95     1681.46    295.47 o   0.59147
 -24  22   5     4145.98     4707.98    297.26 o   0.57241
 -21  22   5     2758.02     2540.72    247.36 o   0.53705
 -18  22   5      424.04      416.88    167.58 o   0.50933
 -15  22   5      187.18      173.43    157.13 o   0.49056
 -12  22   5      562.14      483.31    167.26 o   0.48179
  -9  22   5      116.69      274.08    150.09 o   0.48355
  -6  22   5      226.40      280.66    170.21 o   0.49575
  -3  22   5      393.17      339.86    182.28 o   0.51763
   0  22   5        1.06       78.79    218.44 o   0.54805
   3  22   5      116.18      127.17    255.85 o   0.58567
 -23  23   5     1154.09     1456.32    252.76 o   0.57092
 -20  23   5      107.66      384.80    195.17 o   0.54021
 -17  23   5     5161.42     5184.50    238.58 o   0.51763
 -14  23   5      897.16      609.44    180.90 o   0.50428
 -11  23   5     2671.38     2687.10    203.95 o   0.50088
  -8  23   5     2264.76     2536.96    197.50 o   0.50765
  -5  23   5       11.94      222.49    181.37 o   0.52418
  -2  23   5     3134.82     2447.30    258.81 o   0.54961
   1  23   5      256.02      275.00    240.24 o   0.58275
 -22  24   5      115.11      186.90    211.66 o   0.57241
 -19  24   5       17.70      199.33    195.12 o   0.54649
 -16  24   5     3568.67     4052.46    243.95 o   0.52904
 -13  24   5     4683.14     4737.25    245.55 o   0.52092
 -10  24   5        6.66       91.35    177.99 o   0.52255
  -7  24   5       21.05      145.24    171.39 o   0.53386
  -4  24   5      636.69      552.39    233.40 o   0.55424
  -1  24   5     2199.68     2081.82    272.96 o   0.58275
 -21  25   5      814.51      758.83    217.28 o   0.57687
 -18  25   5      196.56      243.34    218.30 o   0.55578
 -15  25   5        9.06      168.52    191.80 o   0.54336
 -12  25   5      563.41      494.64    194.44 o   0.54021
  -9  25   5     2063.84     1984.13    221.41 o   0.54649
  -6  25   5     2617.21     2270.02    235.60 o   0.56188
  -3  25   5      912.15      829.00    249.99 o   0.58567
 -20  26   5      734.49      550.65    244.05 o   0.58421
 -17  26   5       28.19      102.17    222.76 o   0.56793
 -14  26   5     1498.58     1792.50    247.60 o   0.56036
 -11  26   5       36.54       25.93    199.48 o   0.56188
  -8  26   5     1771.12     1674.59    249.82 o   0.57241
  -5  26   5      207.91      213.66    243.67 o   0.59147
 -19  27   5     2637.33     2563.76    279.91 o   0.59435
 -16  27   5      158.70      186.96    229.62 o   0.58275
 -13  27   5     1509.35     1294.47    246.41 o   0.57982
 -10  27   5      158.90      115.03    258.54 o   0.58567
  -7  27   5      510.73     1448.45    569.88 o   0.60006
   0   0   6     7325.50     7930.87    167.90 o   0.19018
   1   1   6    10790.84    10998.52    100.67 o   0.19461
  -1   2   6    10820.27    11743.30    126.33 o   0.19461
   2   2   6       96.17      386.82     34.51 o   0.20735
  -3   3   6     2119.63     1941.35     60.65 o   0.20319
   0   3   6   151611.72   156218.77   1310.05 o   0.20319
   3   3   6     6097.34     5050.24     78.52 o   0.22699
  -5   4   6     1859.29     1484.03     55.58 o   0.21934
  -2   4   6    49470.40    53798.23    441.93 o   0.20735
   1   4   6    25513.88    23177.38    205.16 o   0.21934
   4   4   6    43859.78    45337.67    405.25 o   0.25192
  -7   5   6    61437.93    60731.17    523.95 o   0.24155
  -4   5   6    14142.90    12613.56    122.21 o   0.21934
  -1   5   6     5249.19     6342.14     76.05 o   0.21934
   2   5   6     9028.44     9243.36    108.03 o   0.24155
   5   5   6       58.25      232.58     50.16 o   0.28075
  -9   6   6     1253.16     1213.06     53.76 o   0.26832
  -6   6   6    10004.75     9711.95    125.87 o   0.23799
  -3   6   6     2321.11     2826.38     64.97 o   0.22699
   0   6   6    30869.58    28959.14    232.74 o   0.23799
   3   6   6     5036.58     4882.39     82.08 o   0.26832
   6   6   6     7417.95     7393.76    116.96 o   0.31239
 -11   7   6      495.33      630.15     56.63 o   0.29842
  -8   7   6    35217.36    37816.06    318.12 o   0.26188
  -5   7   6   139241.31   144726.08   1249.82 o   0.24155
  -2   7   6   100578.66    97570.27    702.21 o   0.24155
   1   7   6    30436.76    28158.99    238.07 o   0.26188
   4   7   6     2331.88     2587.45     75.01 o   0.29842
   7   7   6     6887.24     6145.14    130.17 o   0.34607
 -13   8   6     5792.89     5344.20    107.79 o   0.33095
 -10   8   6    40285.25    39744.10    363.17 o   0.28972
  -7   8   6     2655.08     2514.68     61.57 o   0.26188
  -4   8   6    47121.43    54589.90    434.37 o   0.25192
  -1   8   6    31691.00    37386.13    304.90 o   0.26188
   2   8   6    54384.90    52304.21    461.07 o   0.28972
   5   8   6    22939.77    21263.32    278.21 o   0.33095
   8   8   6     9320.59     9891.77    199.00 o   0.38126
 -15   9   6       32.95       64.55     62.91 o   0.36526
 -12   9   6     7441.58     9006.01    126.18 o   0.32048
  -9   9   6     1215.20     1152.43     55.81 o   0.28676
  -6   9   6    35399.62    35608.64    308.00 o   0.26832
  -3   9   6    21536.94    20770.36    198.83 o   0.26832
   0   9   6      794.76      862.55     49.41 o   0.28676
   3   9   6     2120.51     1793.45     90.87 o   0.32048
   6   9   6      201.99       74.74     58.03 o   0.36526
   9   9   6    18139.46    18122.67    254.92 o   0.41756
 -17  10   6     2178.49     2046.76    113.06 o   0.40089
 -14  10   6    17902.86    18922.61    221.75 o   0.35339
 -11  10   6     3494.93     3601.53     98.08 o   0.31511
  -8  10   6     7051.26     7512.71    116.94 o   0.28972
  -5  10   6   143259.41   144042.84   1042.58 o   0.28075
  -2  10   6    15843.46    14811.37    170.83 o   0.28972
   1  10   6     3097.33     2808.14     90.07 o   0.31511
   4  10   6      334.10      213.92     74.00 o   0.35339
   7  10   6     4554.17     4666.64    143.75 o   0.40089
  10  10   6     7332.71     6650.06    205.85 o   0.45472
 -19  11   6     5120.20     4803.83    181.24 o   0.43752
 -16  11   6     1997.45     1494.51     88.17 o   0.38791
 -13  11   6     8119.31     8259.53    135.57 o   0.34607
 -10  11   6    58684.25    58195.33    482.73 o   0.31511
  -7  11   6       88.97      142.81     43.18 o   0.29842
  -4  11   6    19810.46    20124.11    222.11 o   0.29842
  -1  11   6     3878.68     4239.09    105.57 o   0.31511
   2  11   6      524.19      650.35     75.11 o   0.34607
   5  11   6     2930.71     2461.20    112.55 o   0.38791
   8  11   6       19.33       62.69    113.46 o   0.43751
  11  11   6     2678.32     2808.66    199.54 o   0.49255
 -21  12   6     4448.01     4536.28    194.98 o   0.47491
 -18  12   6      802.17      729.29    113.95 o   0.42365
 -15  12   6      980.71     1073.11     81.16 o   0.37901
 -12  12   6     7093.06     6310.87    118.52 o   0.34360
  -9  12   6     2871.23     2227.34     65.59 o   0.32048
  -6  12   6     1446.36     1538.19     65.93 o   0.31239
  -3  12   6     3912.25     3870.45    102.92 o   0.32048
   0  12   6      877.73      797.50     76.89 o   0.34360
   3  12   6    39593.86    39562.79    403.13 o   0.37901
   6  12   6    10135.21     9701.66    205.02 o   0.42365
   9  12   6       39.13      208.80    142.55 o   0.47491
  12  12   6      176.77      358.27    187.61 o   0.53089
 -23  13   6     2543.07     2137.60    203.29 o   0.51291
 -20  13   6     2200.03     2966.83    166.29 o   0.46032
 -17  13   6     4097.21     4067.16    149.61 o   0.41346
 -14  13   6     3663.94     3762.75    114.43 o   0.37448
 -11  13   6    13459.09    13924.20    178.58 o   0.34607
  -8  13   6     6519.79     6286.82    108.28 o   0.33095
  -5  13   6     3083.99     2924.66     91.46 o   0.33095
  -2  13   6    31887.15    29134.22    309.75 o   0.34607
   1  13   6     6515.09     5685.85    141.22 o   0.37448
   4  13   6    10030.48    10044.38    206.66 o   0.41346
   7  13   6     2438.23     2036.57    152.62 o   0.46032
  10  13   6     3739.77     4042.02    230.91 o   0.51291
  13  13   6      142.46      133.92    215.03 o   0.56964
 -25  14   6      256.51      282.96    215.53 o   0.55138
 -22  14   6      320.11      586.35    165.18 o   0.49771
 -19  14   6     1949.37     1794.15    145.60 o   0.44906
 -16  14   6      805.08      867.03     81.03 o   0.40722
 -13  14   6      785.11      758.55     79.14 o   0.37448
 -10  14   6     3606.55     3398.39    101.85 o   0.35339
  -7  14   6     7576.21     7599.74    156.81 o   0.34607
  -4  14   6     5997.02     6124.24    139.63 o   0.35339
  -1  14   6      316.28      381.44     82.24 o   0.37448
   2  14   6    11047.83    10817.64    203.58 o   0.40722
   5  14   6      317.86      389.07    124.82 o   0.44906
   8  14   6     1125.87     1424.23    185.96 o   0.49771
  11  14   6     8151.09     8268.93    300.62 o   0.55138
 -27  15   6      391.11      306.97    231.51 o   0.59023
 -24  15   6       26.93      161.96    188.11 o   0.53568
 -21  15   6      167.34      159.66    153.65 o   0.48557
 -18  15   6    22387.36    21393.43    336.79 o   0.44140
 -15  15   6    12917.52    12285.97    229.20 o   0.40512
 -12  15   6     2442.44     2429.06    100.47 o   0.37901
  -9  15   6    20572.64    19435.70    252.46 o   0.36526
  -6  15   6     1541.93     1470.93     87.65 o   0.36526
  -3  15   6      115.26      169.61     81.96 o   0.37901
   0  15   6     5132.52     5222.06    150.33 o   0.40512
   3  15   6      450.32      307.62    108.50 o   0.44140
   6  15   6    14521.46    14074.21    335.65 o   0.48557
   9  15   6     2471.95     2357.97    214.55 o   0.53568
  12  15   6        3.21      124.61    220.92 o   0.59023
 -26  16   6      260.41      222.88    227.52 o   0.57412
 -23  16   6     3997.04     4159.87    241.87 o   0.52279
 -20  16   6    12149.87    10996.72    268.80 o   0.47670
 -17  16   6      937.86      658.52    125.04 o   0.43752
 -14  16   6      102.65      116.88     97.82 o   0.40722
 -11  16   6    11031.12    11845.81    219.75 o   0.38791
  -8  16   6     3281.44     3706.08    105.07 o   0.38126
  -5  16   6    20085.32    20299.22    261.60 o   0.38791
  -2  16   6    16223.61    16805.47    245.68 o   0.40722
   1  16   6     5520.03     5555.72    169.73 o   0.43752
   4  16   6      552.11      564.43    152.58 o   0.47670
   7  16   6       40.51       54.83    170.37 o   0.52279
  10  16   6     2796.00     2826.86    258.74 o   0.57412
 -25  17   6        3.35       44.57    216.38 o   0.56058
 -22  17   6       65.01      173.77    175.50 o   0.51291
 -19  17   6     3116.84     3509.17    179.06 o   0.47130
 -16  17   6       53.50      137.09    116.99 o   0.43752
 -13  17   6     1989.50     1767.97    122.02 o   0.41346
 -10  17   6     6855.60     7062.24    149.01 o   0.40089
  -7  17   6     2887.15     2713.08    113.42 o   0.40089
  -4  17   6     1844.96     1832.21    112.51 o   0.41346
  -1  17   6     1964.89     2073.64    124.31 o   0.43752
   2  17   6     1573.57     1185.53    154.14 o   0.47130
   5  17   6      722.47      679.18    179.65 o   0.51291
   8  17   6     2072.31     1958.39    222.66 o   0.56058
 -27  18   6      220.04      113.72    262.83 o   0.59884
 -24  18   6      264.79      130.33    208.32 o   0.54983
 -21  18   6      396.08      373.01    173.06 o   0.50621
 -18  18   6      780.83     1055.15    140.71 o   0.46949
 -15  18   6    14649.52    14371.60    277.99 o   0.44140
 -12  18   6    41695.10    40407.34    448.25 o   0.42365
  -9  18   6     1272.05     1318.14     94.58 o   0.41756
  -6  18   6     9716.42     8888.04    193.33 o   0.42365
  -3  18   6     6750.53     6255.38    179.25 o   0.44140
   0  18   6       80.12      108.62    122.82 o   0.46949
   3  18   6     8800.72     7742.04    270.52 o   0.50621
   6  18   6        5.51       25.67    183.32 o   0.54983
   9  18   6     2479.88     2437.48    351.61 o   0.59884
 -26  19   6       22.95       90.50    228.27 o   0.58734
 -23  19   6     1645.38     2019.12    237.44 o   0.54202
 -20  19   6     5643.14     5739.89    237.27 o   0.50283
 -17  19   6      103.22      116.20    131.49 o   0.47130
 -14  19   6     1984.08     1559.69    145.25 o   0.44906
 -11  19   6      924.97      948.52    123.10 o   0.43752
  -8  19   6     1251.86     1468.34    107.93 o   0.43752
  -5  19   6     3484.86     3136.34    146.34 o   0.44906
  -2  19   6     1428.73     1525.29    145.02 o   0.47130
   1  19   6     1159.83     1219.70    179.63 o   0.50283
   4  19   6     1153.59     1125.94    235.83 o   0.54202
   7  19   6      542.49      964.61    274.03 o   0.58734
 -25  20   6      628.45      709.01    239.98 o   0.57856
 -22  20   6      504.45      316.22    209.81 o   0.53727
 -19  20   6     1486.00     1142.12    173.50 o   0.50283
 -16  20   6     1341.53      916.05    163.67 o   0.47670
 -13  20   6      767.18      627.73    128.05 o   0.46032
 -10  20   6       77.80      173.32    118.59 o   0.45472
  -7  20   6    15655.51    15801.34    299.74 o   0.46032
  -4  20   6     5189.10     5040.88    208.82 o   0.47670
  -1  20   6      482.55      304.94    189.15 o   0.50283
   2  20   6      120.15      459.05    214.39 o   0.53727
   5  20   6      185.98      185.15    235.48 o   0.57856
 -24  21   6     2121.70     1980.44    257.62 o   0.57263
 -21  21   6     4760.23     4356.29    262.33 o   0.53568
 -18  21   6     5240.37     4042.18    222.91 o   0.50621
 -15  21   6       49.16      111.97    144.85 o   0.48557
 -12  21   6     9482.28     8359.75    251.62 o   0.47491
  -9  21   6     3641.41     3580.00    179.57 o   0.47491
  -6  21   6       26.55       77.34    158.29 o   0.48557
  -3  21   6     3581.35     3116.99    235.09 o   0.50621
   0  21   6       12.81       27.39    204.88 o   0.53568
   3  21   6       16.87      150.00    230.65 o   0.57263
 -23  22   6      814.88      808.17    236.66 o   0.56964
 -20  22   6     2260.08     2298.55    239.52 o   0.53727
 -17  22   6      483.51      398.58    169.59 o   0.51291
 -14  22   6     3848.26     3719.91    202.63 o   0.49771
 -11  22   6       27.74      273.30    160.86 o   0.49255
  -8  22   6       39.54      139.44    151.02 o   0.49771
  -5  22   6      237.30        0.00    191.78 o   0.51291
  -2  22   6     1740.91     1381.66    226.43 o   0.53727
   1  22   6     4213.01     4651.66    297.47 o   0.56964
 -22  23   6     7913.98     8687.73    345.32 o   0.56964
 -19  23   6     5311.99     5445.93    263.59 o   0.54202
 -16  23   6      910.00      530.21    174.69 o   0.52279
 -13  23   6      382.99      506.23    181.67 o   0.51291
 -10  23   6     3982.63     3896.72    225.02 o   0.51291
  -7  23   6      407.01      443.60    167.84 o   0.52279
  -4  23   6     3255.77     3065.46    255.87 o   0.54202
  -1  23   6      335.91      458.39    235.06 o   0.56964
 -21  24   6       93.60      403.23    213.96 o   0.57263
 -18  24   6     2247.82     2639.95    234.03 o   0.54983
 -15  24   6      273.13      245.92    185.33 o   0.53568
 -12  24   6      582.71      898.09    189.73 o   0.53089
  -9  24   6      156.50      127.47    168.96 o   0.53568
  -6  24   6       28.17      219.58    195.58 o   0.54983
  -3  24   6        4.68      180.27    227.34 o   0.57263
 -20  25   6      390.32      599.31    218.02 o   0.57856
 -17  25   6     1978.46     1892.17    241.83 o   0.56058
 -14  25   6       38.66      167.82    191.08 o   0.55138
 -11  25   6      479.38      439.72    193.44 o   0.55138
  -8  25   6      412.61      402.75    203.99 o   0.56058
  -5  25   6     2069.56     2071.16    266.94 o   0.57856
 -19  26   6     2928.32     3648.50    285.26 o   0.58734
 -16  26   6      712.79      500.94    230.46 o   0.57412
 -13  26   6      728.76      335.04    203.18 o   0.56964
 -10  26   6      966.50     1030.47    239.31 o   0.57412
  -7  26   6       37.64      165.60    209.57 o   0.58734
 -18  27   6        7.05      342.78    261.43 o   0.59884
 -15  27   6      413.10      576.44    242.02 o   0.59023
 -12  27   6     1245.78     1296.86    281.52 o   0.59023
  -9  27   6     1497.64     1103.49    321.49 o   0.59884
  -1   1   7    15289.81    16321.05    159.03 o   0.22315
  -3   2   7   179303.00   173279.22   1577.56 o   0.23067
   0   2   7     7202.03     7104.42     87.22 o   0.22695
  -5   3   7      717.89      434.32     48.17 o   0.24502
  -2   3   7     4073.92     3726.16     59.10 o   0.23067
   1   3   7    35425.20    39596.05    325.43 o   0.23795
  -7   4   7     1044.15      860.17     44.00 o   0.26509
  -4   4   7    45700.89    43490.70    435.89 o   0.24151
  -1   4   7    45495.61    48971.90    437.16 o   0.23795
   2   4   7     6306.80     5555.57     82.32 o   0.25525
  -9   5   7    51897.37    51279.38    459.28 o   0.28969
  -6   5   7    23147.93    25402.87    252.51 o   0.25857
  -3   5   7    53438.95    54816.14    461.29 o   0.24502
   0   5   7     9392.38    10783.03    127.10 o   0.25189
   3   5   7     7472.83     7585.02    104.97 o   0.27766
 -11   6   7     4526.44     4234.47    103.92 o   0.31777
  -8   6   7     5262.35     5363.87     99.63 o   0.28072
  -5   6   7     1713.59     1697.37     51.74 o   0.25857
  -2   6   7    88848.69    89696.26    776.95 o   0.25525
   1   6   7       15.39       47.04     33.14 o   0.27145
   4   6   7     5091.94     4170.88     97.08 o   0.30406
 -13   7   7    11112.49     9978.15    167.53 o   0.34850
 -10   7   7     5642.06     6014.67    111.59 o   0.30685
  -7   7   7      886.76      900.43     52.06 o   0.27766
  -4   7   7    42124.59    42857.29    406.71 o   0.26509
  -1   7   7    11856.14    11013.13    122.49 o   0.27145
   2   7   7    30049.55    27499.85    267.16 o   0.29552
   5   7   7     7223.44     7268.77    139.47 o   0.33349
 -15   8   7      163.87      237.69     88.93 o   0.38123
 -12   8   7    13347.14    12979.38    182.58 o   0.33604
  -9   8   7     1355.70     1542.38     54.59 o   0.30124
  -6   8   7    41053.32    43236.41    416.31 o   0.28072
  -3   8   7    72910.30    76882.63    627.84 o   0.27766
   0   8   7    31672.98    32131.11    259.18 o   0.29262
   3   8   7     7678.74     7404.27    132.95 o   0.32310
   6   8   7      187.69      326.60     59.94 o   0.36523
 -17   9   7     8462.18     8151.20    204.09 o   0.41549
 -14   9   7    25258.74    24578.10    289.19 o   0.36756
 -11   9   7     1170.65     1138.99     66.83 o   0.32834
  -8   9   7    32019.35    29638.13    268.54 o   0.30124
  -5   9   7    21492.56    19916.83    195.46 o   0.28969
  -2   9   7    32736.87    36309.59    313.69 o   0.29552
   1   9   7     5454.20     5737.90    105.62 o   0.31777
   4   9   7      102.01      102.57     57.09 o   0.35336
   7   9   7    29903.83    29960.08    342.60 o   0.39873
 -19  10   7      532.02      434.30    122.42 o   0.45094
 -16  10   7      183.87      166.46     93.39 o   0.40086
 -13  10   7     5022.98     4646.04    113.75 o   0.35816
 -10  10   7     6147.36     6430.23    113.79 o   0.32573
  -7  10   7    14999.10    14675.46    166.17 o   0.30685
  -4  10   7     1819.13     1694.21     69.07 o   0.30406
  -1  10   7     8871.97     8707.20    152.52 o   0.31777
   2  10   7    17732.07    16349.79    205.83 o   0.34604
   5  10   7     2052.64     2518.60    105.69 o   0.38568
   8  10   7     4003.55     3668.17    157.26 o   0.43358
 -21  11   7     1664.21     1546.84    156.28 o   0.48730
 -18  11   7      961.05      870.20    123.10 o   0.43554
 -15  11   7     1845.61     1657.74     92.24 o   0.39008
 -12  11   7     3246.30     3730.27    104.29 o   0.35336
  -9  11   7      952.87      878.14     62.78 o   0.32834
  -6  11   7     8414.94     8519.32    129.97 o   0.31777
  -3  11   7    24544.91    24510.54    230.42 o   0.32310
   0  11   7    45617.33    45043.71    450.53 o   0.34357
   3  11   7     9457.18     8787.52    183.01 o   0.37673
   6  11   7      249.83      173.96    105.50 o   0.41958
   9  11   7     1527.64     1575.06    145.68 o   0.46947
 -23  12   7     1206.78     1553.49    195.95 o   0.52440
 -20  12   7      220.19      240.99    129.12 o   0.47128
 -17  12   7     4032.17     3853.08    156.75 o   0.42362
 -14  12   7    32998.50    33071.77    334.01 o   0.38346
 -11  12   7    27096.41    26782.79    286.68 o   0.35336
  -8  12   7    14284.13    12736.19    167.43 o   0.33604
  -5  12   7    43484.50    43560.55    378.80 o   0.33349
  -2  12   7      718.28      661.00     65.32 o   0.34604
   1  12   7     3210.48     3151.17    106.19 o   0.37217
   4  12   7     5809.69     5298.18    169.53 o   0.40929
   7  12   7      255.57      181.89    118.15 o   0.45470
  10  12   7      341.77      311.28    166.90 o   0.50619
 -25  13   7      816.31     1278.63    210.38 o   0.56209
 -22  13   7      758.72      822.78    168.19 o   0.50787
 -19  13   7     7908.58     8372.60    225.45 o   0.45844
 -16  13   7     4629.51     3890.21    141.82 o   0.41549
 -13  13   7    16954.43    16555.75    223.94 o   0.38123
 -10  13   7      239.57      285.55     65.96 o   0.35816
  -7  13   7     8182.29     7425.55    122.83 o   0.34850
  -4  13   7     9396.43     9220.34    163.38 o   0.35336
  -1  13   7       48.26      130.66     70.83 o   0.37217
   2  13   7     7888.47     7999.88    169.84 o   0.40299
   5  13   7      313.93      166.63    113.70 o   0.44330
   8  13   7      515.13      577.92    155.86 o   0.49079
  11  13   7      544.85      570.39    192.89 o   0.54357
 -24  14   7      111.34      189.36    187.79 o   0.54514
 -21  14   7     2166.68     1806.09    178.18 o   0.49426
 -18  14   7      621.66      512.56    123.97 o   0.44904
 -15  14   7     3004.76     2828.00    129.09 o   0.41137
 -12  14   7     7184.55     6737.59    149.67 o   0.38346
  -9  14   7     3395.56     3303.52    103.67 o   0.36756
  -6  14   7    23960.70    22648.72    240.01 o   0.36523
  -3  14   7    14594.78    14336.32    206.14 o   0.37673
   0  14   7      860.70      685.32     88.76 o   0.40086
   3  14   7     8658.91     8243.55    201.55 o   0.43554
   6  14   7     6095.58     5686.62    215.88 o   0.47847
   9  14   7      401.47      185.23    178.63 o   0.52764
  12  14   7      302.33      158.55    249.03 o   0.58148
 -26  15   7      218.73      401.11    217.25 o   0.58295
 -23  15   7     1125.20     1015.18    198.44 o   0.53087
 -20  15   7      248.11      324.89    136.27 o   0.48379
 -17  15   7       73.14      143.13    114.31 o   0.44330
 -14  15   7      161.24      316.73     98.98 o   0.41137
 -11  15   7    40806.05    42658.28    432.02 o   0.39008
  -8  15   7     3122.16     2681.33     97.17 o   0.38123
  -5  15   7      665.60      447.20     68.62 o   0.38568
  -2  15   7     1865.24     2015.64    106.04 o   0.40299
   1  15   7     2870.29     3226.91    129.41 o   0.43160
   4  15   7      173.75      126.69    121.57 o   0.46947
   7  15   7      187.32      179.44    165.54 o   0.51455
  10  15   7      435.80      664.76    229.34 o   0.56511
 -25  16   7      243.27      254.28    215.53 o   0.56813
 -22  16   7      460.78      545.04    174.80 o   0.51950
 -19  16   7     7608.11     8054.04    230.52 o   0.47668
 -16  16   7     5207.12     5464.97    182.15 o   0.44138
 -13  16   7     3187.67     3250.55    137.81 o   0.41549
 -10  16   7       90.49      136.91     75.59 o   0.40086
  -7  16   7     5176.47     4806.02    134.05 o   0.39873
  -4  16   7      770.89      875.25     95.74 o   0.40929
  -1  16   7    13609.57    14208.97    233.69 o   0.43160
   2  16   7     5367.61     5889.39    198.32 o   0.46399
   5  16   7      448.17      348.52    167.30 o   0.50450
   8  16   7     2959.75     3385.82    268.54 o   0.55136
 -24  17   7     1170.60      689.28    223.36 o   0.55598
 -21  17   7      163.98      520.52    168.97 o   0.51122
 -18  17   7    13287.39    13824.87    286.83 o   0.47309
 -15  17   7      955.62      671.09    123.20 o   0.44330
 -12  17   7    15385.95    14922.98    257.03 o   0.42362
  -9  17   7     9714.18     9814.08    191.93 o   0.41549
  -6  17   7     6860.28     6570.55    153.45 o   0.41958
  -3  17   7    40570.09    39783.87    424.01 o   0.43554
   0  17   7    16504.71    15133.85    309.92 o   0.46215
   3  17   7     2394.79     2189.38    187.54 o   0.49769
   6  17   7       98.25      315.50    208.16 o   0.54042
   9  17   7      961.28      780.41    240.28 o   0.58877
 -26  18   7      678.56     1071.25    240.99 o   0.59310
 -23  18   7     4405.69     4777.46    273.29 o   0.54670
 -20  18   7      232.51      166.60    160.27 o   0.50619
 -17  18   7     1901.84     2214.86    156.63 o   0.47309
 -14  18   7      282.30      170.63    120.11 o   0.44904
 -11  18   7      209.85      392.60    114.12 o   0.43554
  -8  18   7    19127.18    18530.52    273.83 o   0.43358
  -5  18   7     2012.44     2023.86    133.99 o   0.44330
  -2  18   7     1304.85     1184.31    167.26 o   0.46399
   1  18   7     4029.55     2973.75    229.92 o   0.49426
   4  18   7      382.20      519.49    210.07 o   0.53247
   7  18   7        5.24      145.33    222.09 o   0.57706
 -25  19   7        1.36       78.07    223.14 o   0.58295
 -22  19   7      401.15      242.19    203.40 o   0.54042
 -19  19   7      111.25      105.39    156.82 o   0.50450
 -16  19   7     3155.78     3510.97    174.33 o   0.47668
 -13  19   7     6058.88     6299.21    198.70 o   0.45844
 -10  19   7      450.40      680.32    115.89 o   0.45094
  -7  19   7     3177.49     3102.71    152.13 o   0.45470
  -4  19   7     1210.25      984.87    148.27 o   0.46947
  -1  19   7      203.85      176.46    183.87 o   0.49426
   2  19   7     2011.85     1894.52    229.18 o   0.52764
   5  19   7     3545.71     3533.33    274.60 o   0.56813
 -24  20   7     4143.22     4683.08    289.18 o   0.57558
 -21  20   7     7790.32     6960.11    296.85 o   0.53726
 -18  20   7     2667.95     2707.75    196.90 o   0.50619
 -15  20   7    12401.53    12276.73    281.59 o   0.48379
 -12  20   7      530.42      452.84    126.29 o   0.47128
  -9  20   7     1224.47     1075.06    135.23 o   0.46947
  -6  20   7     3954.55     3384.40    171.45 o   0.47847
  -3  20   7     4058.45     3773.44    240.26 o   0.49769
   0  20   7     1733.97     1336.01    225.89 o   0.52603
   3  20   7      943.06     1047.65    239.06 o   0.56209
 -23  21   7      596.18      984.47    234.06 o   0.57112
 -20  21   7      138.11      326.07    185.64 o   0.53726
 -17  21   7       11.58      183.98    163.77 o   0.51122
 -14  21   7      604.97      619.05    150.48 o   0.49426
 -11  21   7     1034.52     1131.76    151.18 o   0.48730
  -8  21   7     2819.06     2841.20    175.30 o   0.49079
  -5  21   7        3.44      105.35    184.16 o   0.50450
  -2  21   7    12596.13    12983.04    389.69 o   0.52764
   1  21   7      376.89      295.55    224.04 o   0.55904
   4  21   7     1153.43     1387.62    257.97 o   0.59740
 -22  22   7     1040.17     1398.82    244.11 o   0.56963
 -19  22   7       95.68      406.03    192.75 o   0.54042
 -16  22   7     3028.14     3511.33    207.97 o   0.51950
 -13  22   7     2063.13     1768.26    188.33 o   0.50787
 -10  22   7      739.23      819.91    161.85 o   0.50619
  -7  22   7    12236.22    12519.23    353.35 o   0.51455
  -4  22   7      152.20      193.71    202.53 o   0.53247
  -1  22   7       19.09       60.85    219.39 o   0.55904
   2  22   7      869.68      549.85    248.94 o   0.59310
 -21  23   7     3107.65     3214.14    267.81 o   0.57112
 -18  23   7     6388.27     6281.58    256.45 o   0.54670
 -15  23   7      426.87      243.99    166.48 o   0.53087
 -12  23   7       59.85      302.26    175.52 o   0.52440
  -9  23   7     3034.16     2724.95    216.26 o   0.52764
  -6  23   7       21.63      126.75    184.95 o   0.54042
  -3  23   7      975.16      934.60    235.61 o   0.56209
   0  23   7      235.07      181.17    242.38 o   0.59166
 -20  24   7      322.11      259.66    209.88 o   0.57558
 -17  24   7      103.84      112.67    176.70 o   0.55598
 -14  24   7      913.85      703.56    194.41 o   0.54514
 -11  24   7      308.56      324.72    204.57 o   0.54357
  -8  24   7     5752.10     6114.40    282.81 o   0.55136
  -5  24   7     2563.67     2262.40    255.36 o   0.56813
  -2  24   7       68.40      396.97    244.51 o   0.59310
 -19  25   7      237.13      211.01    205.95 o   0.58295
 -16  25   7     2822.94     3139.93    242.78 o   0.56813
 -13  25   7     6124.84     6359.20    309.82 o   0.56209
 -10  25   7      706.62      548.42    225.67 o   0.56511
  -7  25   7      539.24      524.67    214.53 o   0.57706
  -4  25   7       74.44      154.46    240.74 o   0.59740
 -18  26   7     3012.92     3040.22    284.01 o   0.59310
 -15  26   7       57.76      189.81    231.40 o   0.58295
 -12  26   7      267.07      295.74    228.17 o   0.58148
  -9  26   7        2.24      303.03    217.97 o   0.58877
   0   1   8    64648.33    67129.30    618.29 o   0.25469
  -2   2   8     7223.69     7965.61     97.94 o   0.25802
   1   2   8    17443.86    17223.40    157.66 o   0.26131
  -4   3   8    38494.16    41592.93    417.93 o   0.26775
  -1   3   8    50926.90    48079.09    426.64 o   0.26131
   2   3   8    81125.68    82326.63    676.15 o   0.27405
  -6   4   8      123.52      192.25     58.20 o   0.28324
  -3   4   8      558.35      747.63     48.11 o   0.26775
   0   4   8     1089.40     1022.91     39.30 o   0.27092
   3   4   8    42255.71    38808.39    329.36 o   0.29213
  -8   5   8    28069.89    27945.23    288.26 o   0.30359
  -5   5   8     6983.26     7211.49    142.46 o   0.28021
  -2   5   8     3420.53     4201.72     84.04 o   0.27405
   1   5   8    75369.62    75635.05    643.02 o   0.28623
   4   5   8      682.52      589.07     47.54 o   0.31463
 -10   6   8     2372.62     2063.77     70.87 o   0.32790
  -7   6   8     5174.96     4531.79     85.26 o   0.29791
  -4   6   8   102809.98    94934.66    781.78 o   0.28324
  -1   6   8    21286.76    23316.37    228.80 o   0.28623
   2   6   8     3059.08     3134.63     71.90 o   0.30638
   5   6   8     1721.74     1789.46     76.24 o   0.34066
 -12   7   8    24505.66    24436.85    272.23 o   0.35537
  -9   7   8    44129.09    43888.36    429.81 o   0.32000
  -6   7   8    26107.28    25882.15    267.62 o   0.29791
  -3   7   8     8333.43     8400.28    120.22 o   0.29213
   0   7   8    23314.12    24534.99    239.48 o   0.30359
   3   7   8    10110.63     9345.22    144.01 o   0.33049
   6   7   8     3169.35     3517.59    108.21 o   0.36949
 -14   8   8     9834.22     9439.65    172.03 o   0.38531
 -11   8   8    15073.77    14026.51    184.08 o   0.34563
  -8   8   8      903.70      803.29     58.37 o   0.31733
  -5   8   8      283.70      280.47     43.25 o   0.30359
  -2   8   8    22885.10    24269.50    211.70 o   0.30638
   1   8   8    10140.57     9993.75    134.72 o   0.32529
   4   8   8    61100.91    59347.85    550.70 o   0.35776
   7   8   8    17455.72    15913.81    255.44 o   0.40051
 -16   9   8    13628.00    14090.03    249.25 o   0.41720
 -13   9   8    10586.07     9849.79    167.23 o   0.37408
 -10   9   8     7270.19     6723.49    113.18 o   0.34066
  -7   9   8     9777.35    10166.50    151.97 o   0.32000
  -4   9   8    46115.56    47116.77    393.85 o   0.31463
  -1   9   8    47494.01    44703.16    329.53 o   0.32529
   2   9   8      455.96      479.13     65.74 o   0.35053
   5   9   8      769.07      862.86     85.07 o   0.38752
   8   9   8      119.78      130.18    105.03 o   0.43325
 -18  10   8     3842.60     4270.88    165.70 o   0.45062
 -15  10   8    52875.27    51050.16    520.67 o   0.40475
 -12  10   8     2064.61     1746.20     81.86 o   0.36717
  -9  10   8    27804.14    26173.79    251.45 o   0.34066
  -6  10   8       49.48       61.35     46.54 o   0.32790
  -3  10   8    26561.25    23994.93    251.09 o   0.33049
   0  10   8      972.24     1094.89     61.90 o   0.34809
   3  10   8     5856.04     5582.78    132.69 o   0.37861
   6  10   8     8419.60     8724.16    205.96 o   0.41924
   9  10   8     4407.81     5099.71    184.71 o   0.46735
 -20  11   8      446.02      541.59    135.44 o   0.48526
 -17  11   8     1526.46     1472.97    127.59 o   0.43717
 -14  11   8     5985.06     5299.83    134.81 o   0.39623
 -11  11   8     1751.95     1807.06     80.72 o   0.36484
  -8  11   8     5758.73     4878.37    102.34 o   0.34563
  -5  11   8     3367.40     3111.30     85.91 o   0.34066
  -2  11   8    20748.89    20799.18    221.95 o   0.35053
   1  11   8     3426.95     3038.05     99.07 o   0.37408
   4  11   8     2732.56     3234.93    136.92 o   0.40894
   7  11   8     3021.55     3009.03    153.47 o   0.45251
  10  11   8        3.82      182.13    150.49 o   0.50253
 -22  12   8     6477.46     7015.40    249.64 o   0.52087
 -19  12   8       79.73      143.67    119.80 o   0.47098
 -16  12   8     9893.62     9778.61    217.61 o   0.42730
 -13  12   8      188.08      226.11     73.55 o   0.39190
 -10  12   8     6546.06     6226.17    123.52 o   0.36717
  -7  12   8    15491.08    15799.59    190.10 o   0.35537
  -4  12   8     1067.48     1265.43     77.77 o   0.35776
  -1  12   8    26262.39    25334.25    327.59 o   0.37408
   2  12   8       85.80      115.35     75.23 o   0.40263
   5  12   8     5273.78     5190.14    175.71 o   0.44105
   8  12   8       45.45      168.18    125.71 o   0.48701
  11  12   8      661.71      365.63    181.46 o   0.53858
 -24  13   8     2873.51     2567.66    227.23 o   0.55726
 -21  13   8       12.42      270.34    138.90 o   0.50591
 -18  13   8       58.20       44.64    113.64 o   0.45999
 -15  13   8     2367.72     1991.94    125.53 o   0.42127
 -12  13   8     2724.82     2521.71    101.28 o   0.39190
  -9  13   8    11804.27    11879.08    171.11 o   0.37408
  -6  13   8    10591.93    10210.64    160.93 o   0.36949
  -3  13   8    16032.93    15772.64    205.96 o   0.37861
   0  13   8    25479.38    25112.99    313.98 o   0.40051
   3  13   8     6334.74     6000.56    170.85 o   0.43325
   6  13   8     1295.91     1248.19    139.45 o   0.47459
   9  13   8     6086.93     5564.68    249.71 o   0.52250
  12  13   8      406.74      315.32    226.79 o   0.57534
 -26  14   8       26.49      165.80    256.59 o   0.59430
 -23  14   8     2625.11     2335.77    213.34 o   0.54174
 -20  14   8     2256.88     1695.87    155.50 o   0.49397
 -17  14   8     5662.92     6035.72    189.33 o   0.45251
 -14  14   8    28768.53    27558.56    343.05 o   0.41924
 -11  14   8     4095.19     3981.66    113.22 o   0.39623
  -8  14   8      231.44      324.49     72.64 o   0.38531
  -5  14   8      891.88     1046.80     75.28 o   0.38752
  -2  14   8      477.59      190.10     53.40 o   0.40263
   1  14   8    20561.00    18440.25    278.91 o   0.42929
   4  14   8      941.71      796.15    130.21 o   0.46552
   7  14   8       84.17      428.30    178.85 o   0.50927
  10  14   8     1116.75     1515.03    233.60 o   0.55879
 -25  15   8     1018.95      699.02    228.10 o   0.57829
 -22  15   8    10321.82     9736.06    293.21 o   0.52899
 -19  15   8      590.58      767.12    138.36 o   0.48526
 -16  15   8     2138.51     2218.97    141.06 o   0.44872
 -13  15   8      174.38       86.73     95.12 o   0.42127
 -10  15   8       18.46       32.88     82.96 o   0.40475
  -7  15   8     4735.49     4628.60    134.64 o   0.40051
  -4  15   8    19243.03    18235.64    241.84 o   0.40894
  -1  15   8     3477.48     2819.19    131.76 o   0.42929
   2  15   8      176.08      159.14    115.81 o   0.45999
   5  15   8      128.00      179.13    169.25 o   0.49912
   8  15   8      137.78      198.91    204.51 o   0.54488
  11  15   8      410.51      456.71    241.17 o   0.59573
 -24  16   8      199.51      251.49    200.62 o   0.56486
 -21  16   8       89.85      153.67    162.40 o   0.51923
 -18  16   8      874.72     1107.41    141.19 o   0.47995
 -15  16   8    11918.91    11247.45    243.47 o   0.44872
 -12  16   8    11050.94    10735.42    218.30 o   0.42730
  -9  16   8    10738.45    11766.69    211.12 o   0.41720
  -6  16   8    47829.85    46365.80    469.04 o   0.41924
  -3  16   8     4207.27     3752.38    144.15 o   0.43325
   0  16   8    10384.82    10024.30    247.13 o   0.45813
   3  16   8     3697.29     3578.70    211.83 o   0.49224
   6  16   8      719.02      650.53    206.10 o   0.53381
   9  16   8      719.67      597.52    237.14 o   0.58124
 -23  17   8      279.70      211.75    195.73 o   0.55419
 -20  17   8     2587.64     2781.71    197.17 o   0.51261
 -17  17   8     4684.30     4569.68    184.24 o   0.47817
 -14  17   8     3983.99     4737.60    173.08 o   0.45251
 -11  17   8    23649.98    23922.73    323.12 o   0.43717
  -8  17   8     1310.80     1164.74    104.50 o   0.43325
  -5  17   8     2731.88     2242.03    131.02 o   0.44105
  -2  17   8      455.27      392.78    127.72 o   0.45999
   1  17   8      872.13      739.32    170.69 o   0.48876
   4  17   8      268.61      245.76    194.08 o   0.52576
   7  17   8     1124.64     1339.13    240.62 o   0.56938
 -25  18   8       58.07      359.09    225.38 o   0.58998
 -22  18   8      167.74      209.94    190.76 o   0.54644
 -19  18   8     4624.76     4240.86    194.96 o   0.50927
 -16  18   8     5825.80     5246.99    189.72 o   0.47995
 -13  18   8      700.77      939.20    131.55 o   0.45999
 -10  18   8    12470.82    11424.18    223.30 o   0.45062
  -7  18   8       39.13      147.13    109.24 o   0.45251
  -4  18   8      537.73      263.23    137.66 o   0.46552
  -1  18   8     1494.40     1963.16    186.68 o   0.48876
   2  18   8     5954.58     6582.66    292.48 o   0.52087
   5  18   8      244.70      191.07    219.73 o   0.56031
 -24  19   8      162.56      448.80    226.80 o   0.58124
 -21  19   8      304.37      358.09    175.09 o   0.54174
 -18  19   8      252.22      299.06    140.98 o   0.50927
 -15  19   8     1750.42     1670.34    152.72 o   0.48526
 -12  19   8    42290.85    41093.85    504.02 o   0.47098
  -9  19   8     1882.69     1344.40    133.02 o   0.46735
  -6  19   8     7199.43     6921.68    216.52 o   0.47459
  -3  19   8     1470.96     1300.03    180.31 o   0.49224
   0  19   8     1020.74     1157.60    213.05 o   0.51923
   3  19   8      880.31      540.68    217.95 o   0.55419
   6  19   8      491.12      635.40    243.94 o   0.59573
 -23  20   8      345.86       20.59    216.18 o   0.57534
 -20  20   8       72.09      133.04    175.59 o   0.54016
 -17  20   8     3556.87     4275.33    212.01 o   0.51261
 -14  20   8      138.72      134.41    135.85 o   0.49397
 -11  20   8     7753.78     7600.73    197.92 o   0.48526
  -8  20   8       84.31      109.53    146.28 o   0.48701
  -5  20   8       67.68       45.81    161.96 o   0.49912
  -2  20   8      175.36      277.11    194.04 o   0.52087
   1  20   8       33.28      349.13    218.29 o   0.55110
   4  20   8      175.53       85.13    230.34 o   0.58853
 -22  21   8      102.54      174.02    215.05 o   0.57236
 -19  21   8      974.59      875.58    195.00 o   0.54174
 -16  21   8    10752.40     9405.78    282.67 o   0.51923
 -13  21   8     1688.61     1970.04    168.21 o   0.50591
 -10  21   8     3773.10     3777.86    203.87 o   0.50253
  -7  21   8       44.68       73.45    159.90 o   0.50927
  -4  21   8     3210.66     2928.69    238.44 o   0.52576
  -1  21   8      860.25      728.03    219.28 o   0.55110
   2  21   8      206.31      200.69    226.57 o   0.58417
 -21  22   8      140.46      245.06    219.96 o   0.57236
 -18  22   8      514.15      390.91    190.69 o   0.54644
 -15  22   8     1253.17     1240.51    179.68 o   0.52899
 -12  22   8     1449.57     1469.80    208.29 o   0.52087
  -9  22   8     2913.59     3078.13    216.81 o   0.52250
  -6  22   8        7.18      155.89    174.96 o   0.53381
  -3  22   8     1275.83      986.73    220.16 o   0.55419
   0  22   8     1142.87     1590.42    256.98 o   0.58270
 -20  23   8       92.10      220.63    224.88 o   0.57534
 -17  23   8     2066.77     1931.33    201.67 o   0.55419
 -14  23   8      831.21      369.64    188.04 o   0.54174
 -11  23   8     2019.87     2058.58    207.32 o   0.53858
  -8  23   8      352.42      241.42    187.55 o   0.54488
  -5  23   8      214.58      353.01    215.24 o   0.56031
  -2  23   8      793.08      950.28    244.23 o   0.58417
 -19  24   8      145.83      420.34    214.85 o   0.58124
 -16  24   8     2412.80     2708.26    232.70 o   0.56486
 -13  24   8     1486.76     1153.76    225.59 o   0.55726
 -10  24   8       13.41      256.75    193.17 o   0.55879
  -7  24   8      150.25      326.95    200.44 o   0.56938
  -4  24   8      637.88      625.00    238.48 o   0.58853
 -18  25   8        6.37      121.26    230.48 o   0.58998
 -15  25   8      367.59      256.27    224.51 o   0.57829
 -12  25   8      140.55      233.24    217.11 o   0.57534
  -9  25   8     1227.24     1192.95    226.21 o   0.58124
  -6  25   8     1304.89     1519.62    235.22 o   0.59573
 -14  26   8       18.88      160.74    230.94 o   0.59430
 -11  26   8      352.91      479.09    233.61 o   0.59573
   0   0   9    31625.18    33082.50    497.54 o   0.28527
   1   1   9       45.44      162.80     34.29 o   0.28825
  -1   2   9      655.77      771.29     40.03 o   0.28825
   2   2   9    37577.10    37652.78    330.44 o   0.29699
  -3   3   9    29237.82    26643.71    284.18 o   0.29410
   0   3   9    83036.41    83280.46    720.05 o   0.29410
   3   3   9     3780.22     4023.45     71.45 o   0.31102
  -5   4   9       79.15      151.90     43.34 o   0.30549
  -2   4   9     4099.97     3633.17     68.92 o   0.29699
   1   4   9    10991.57    10647.16    130.12 o   0.30549
   4   4   9    29921.11    30096.89    333.72 o   0.32966
  -7   5   9    69781.44    68282.47    663.34 o   0.32180
  -4   5   9    12395.23    12294.46    171.54 o   0.30549
  -1   5   9    12331.12    12640.06    162.86 o   0.30549
   2   5   9     4806.71     4892.53     97.10 o   0.32180
   5   5   9    13650.17    13142.82    181.68 o   0.35218
  -9   6   9     2200.97     2584.24     80.38 o   0.34235
  -6   6   9    30959.56    31203.63    423.49 o   0.31914
  -3   6   9     6495.41     7232.28    112.74 o   0.31102
   0   6   9    18979.29    18086.12    196.58 o   0.31914
   3   6   9      231.42      227.23     49.06 o   0.34235
   6   6   9     6182.11     6765.42    134.54 o   0.37789
 -11   7   9     1633.30     1947.79     76.83 o   0.36642
  -8   7   9     7270.81     6679.03    114.04 o   0.33733
  -5   7   9    21870.00    22597.05    227.49 o   0.32180
  -2   7   9    25567.93    23171.76    232.85 o   0.32180
   1   7   9    48436.28    46123.13    386.14 o   0.33733
   4   7   9     2769.01     2482.89     87.57 o   0.36642
   7   7   9       51.95      126.26     85.08 o   0.40617
 -13   8   9    15624.02    14930.60    207.36 o   0.39337
 -10   8   9    16570.12    15927.99    207.86 o   0.35937
  -7   8   9    35222.04    33262.09    338.69 o   0.33733
  -4   8   9    23687.36    25074.45    251.66 o   0.32966
  -1   8   9     1961.42     1585.48     67.07 o   0.33733
   2   8   9    17706.28    16469.60    195.47 o   0.35937
   5   8   9    12736.36    12518.26    192.81 o   0.39337
   8   8   9    11671.37    11607.33    231.39 o   0.43654
 -15   9   9    17310.44    16312.19    259.96 o   0.42264
 -12   9   9     1103.65      977.30     73.77 o   0.38460
  -9   9   9     1457.92     1257.09     71.06 o   0.35699
  -6   9   9       23.89       88.20     41.77 o   0.34235
  -3   9   9    11786.66    11206.35    149.27 o   0.34235
   0   9   9       95.46      160.68     53.15 o   0.35699
   3   9   9     4114.73     3606.44    108.67 o   0.38460
   6   9   9     8758.48     8489.80    195.30 o   0.42264
   9   9   9     2214.28     2532.93    149.70 o   0.46858
 -17  10   9    17549.48    15935.17    275.46 o   0.45379
 -14  10   9     3644.17     3818.60    133.51 o   0.41242
 -11  10   9      177.48      123.14     56.09 o   0.38014
  -8  10   9     7216.60     7146.55    119.17 o   0.35937
  -5  10   9    69372.74    66533.19    569.33 o   0.35218
  -2  10   9     3058.08     2985.29     91.31 o   0.35937
   1  10   9    19392.21    19177.16    227.73 o   0.38014
   4  10   9     3478.09     3236.30    130.51 o   0.41242
   7  10   9     2903.77     2954.30    148.10 o   0.45379
  10  10   9     7743.22     6886.52    217.97 o   0.50198
 -19  11   9     1469.45     1328.87    141.11 o   0.48645
 -16  11   9     2775.16     2300.47    131.40 o   0.44236
 -13  11   9    32053.84    33482.59    344.53 o   0.40617
 -10  11   9    39262.89    39007.04    353.42 o   0.38014
  -7  11   9     4162.71     4048.03     96.69 o   0.36642
  -4  11   9    38330.54    36879.36    349.51 o   0.36642
  -1  11   9     3112.16     3081.25    109.39 o   0.38014
   2  11   9      331.48      152.55     81.29 o   0.40617
   5  11   9     7492.81     6397.24    183.34 o   0.44236
   8  11   9      524.85      427.65    140.97 o   0.48645
  11  11   9      550.31      438.56    186.56 o   0.53648
 -21  12   9        6.69       48.54    136.21 o   0.52034
 -18  12   9     6039.17     6635.44    197.40 o   0.47401
 -15  12   9     1728.29     1763.05    119.38 o   0.43458
 -12  12   9     6243.54     5472.24    130.30 o   0.40407
  -9  12   9     3036.14     2876.06     89.37 o   0.38460
  -6  12   9    15396.13    14596.15    183.18 o   0.37789
  -3  12   9    12238.71    10856.74    159.97 o   0.38460
   0  12   9     1037.75     1084.47     93.57 o   0.40407
   3  12   9    19747.32    19262.15    294.52 o   0.43458
   6  12   9      903.40      773.49    142.08 o   0.47401
   9  12   9    10401.85    10857.15    321.52 o   0.52034
  12  12   9      253.18      456.69    222.86 o   0.57188
 -23  13   9      246.19      265.82    205.92 o   0.55523
 -20  13   9     1562.27     1836.76    156.90 o   0.50705
 -17  13   9     8889.26     8202.16    212.22 o   0.46493
 -14  13   9     9653.43     9756.43    209.62 o   0.43064
 -11  13   9     9168.16     8990.91    154.94 o   0.40617
  -8  13   9     3017.31     2982.19     96.10 o   0.39337
  -5  13   9      802.00      663.00     73.27 o   0.39337
  -2  13   9    10337.76     8768.07    201.93 o   0.40617
   1  13   9        7.17      123.79    104.75 o   0.43064
   4  13   9     1333.97     1186.50    144.67 o   0.46493
   7  13   9      756.23     1047.57    161.68 o   0.50705
  10  13   9        1.14      184.19    201.01 o   0.55523
 -25  14   9      122.86      231.87    227.76 o   0.59096
 -22  14   9       52.47      181.67    168.21 o   0.54123
 -19  14   9       17.42       69.74    123.90 o   0.49686
 -16  14   9     1777.87     1923.22    134.24 o   0.45939
 -13  14   9     3606.39     3453.92    134.03 o   0.43064
 -10  14   9    42011.69    41220.87    414.32 o   0.41242
  -7  14   9     9403.14     8955.64    173.79 o   0.40617
  -4  14   9      283.53       98.29     65.36 o   0.41242
  -1  14   9    10718.18    10005.65    229.57 o   0.43064
   2  14   9      202.88      195.86    118.14 o   0.45939
   5  14   9      243.07      304.20    144.12 o   0.49686
   8  14   9       63.87      233.16    202.64 o   0.54123
  11  14   9      854.25      835.86    236.19 o   0.59096
 -24  15   9      181.86      336.09    224.77 o   0.57634
 -21  15   9       14.64       87.02    155.29 o   0.53008
 -18  15   9     3057.30     3170.86    166.00 o   0.48994
 -15  15   9     2867.06     2476.91    139.82 o   0.45753
 -12  15   9     2489.95     2595.65    117.05 o   0.43458
  -9  15   9    35574.48    34586.74    371.24 o   0.42264
  -6  15   9     2582.74     2321.93    108.22 o   0.42264
  -3  15   9     9296.77     8231.95    207.46 o   0.43458
   0  15   9      172.65       41.96    115.08 o   0.45753
   3  15   9    14058.04    14406.17    321.00 o   0.48994
   6  15   9     7233.46     7549.21    306.41 o   0.53008
   9  15   9      126.30      371.44    221.98 o   0.57634
 -23  16   9     4728.63     4525.55    280.85 o   0.56438
 -20  16   9     1204.05      835.60    150.11 o   0.52197
 -17  16   9     4982.47     5287.94    186.61 o   0.48645
 -14  16   9     3070.65     2909.53    147.98 o   0.45939
 -11  16   9     1347.90     1371.14    108.79 o   0.44236
  -8  16   9      383.35      428.89     97.68 o   0.43654
  -5  16   9      175.95      287.24    112.39 o   0.44236
  -2  16   9     1983.84     2029.71    144.84 o   0.45939
   1  16   9       12.22       88.15    140.71 o   0.48645
   4  16   9      609.20      783.90    184.92 o   0.52197
   7  16   9       81.80      163.55    212.62 o   0.56438
  25 -17  -9      158.69      439.28    546.14 o   0.59955
 -22  17   9      790.16      530.74    179.20 o   0.55523
 -19  17   9      539.95      564.26    143.45 o   0.51705
 -16  17   9       47.85       80.18    124.12 o   0.48645
 -13  17   9    10717.58    10325.15    240.03 o   0.46493
 -10  17   9     3724.43     3846.45    148.72 o   0.45379
  -7  17   9     7135.24     6497.67    176.44 o   0.45379
  -4  17   9     2271.60     2515.27    155.34 o   0.46493
  -1  17   9     6776.68     6342.86    242.51 o   0.48645
   2  17   9      641.23      616.30    178.69 o   0.51705
   5  17   9      577.18      642.78    214.18 o   0.55523
   8  17   9      172.67      265.52    385.41 o   0.59955
 -24  18   9      422.35      609.01    256.23 o   0.58951
 -21  18   9      176.49      230.87    173.18 o   0.54905
 -18  18   9     2856.04     3263.67    177.95 o   0.51540
 -15  18   9     7019.62     7078.71    213.39 o   0.48994
 -12  18   9      579.27      577.20    118.47 o   0.47401
  -9  18   9      990.55      934.58    125.84 o   0.46858
  -6  18   9     2727.31     2466.61    155.80 o   0.47401
  -3  18   9     4437.85     3850.89    212.17 o   0.48994
   0  18   9     1014.18      643.30    181.23 o   0.51540
   3  18   9      408.45      383.82    206.56 o   0.54905
   6  18   9      137.82      211.32    228.28 o   0.58951
 -23  19   9     2846.50     2981.60    264.57 o   0.58223
 -20  19   9     2673.18     2851.28    208.86 o   0.54594
 -17  19   9     3187.48     2924.82    178.24 o   0.51705
 -14  19   9      940.11      570.87    136.14 o   0.49686
 -11  19   9      111.19      224.52    123.14 o   0.48645
  -8  19   9      133.57      291.75    131.62 o   0.48645
  -5  19   9       41.59       76.68    158.48 o   0.49686
  -2  19   9     3504.73     3868.71    228.42 o   0.51705
   1  19   9     3795.27     2996.25    248.49 o   0.54594
   4  19   9     1280.55     1352.25    243.70 o   0.58223
 -22  20   9     2779.56     2598.39    247.95 o   0.57782
 -19  20   9       80.38       69.05    168.73 o   0.54594
 -16  20   9     2009.86     2120.52    170.00 o   0.52197
 -13  20   9     1831.93     1689.60    168.84 o   0.50705
 -10  20   9     2080.96     2516.91    159.13 o   0.50198
  -7  20   9     5208.39     4863.74    214.48 o   0.50705
  -4  20   9     1452.64     1174.90    193.66 o   0.52197
  -1  20   9      734.48      528.73    205.31 o   0.54594
   2  20   9     1237.52     1076.80    240.25 o   0.57782
 -21  21   9       12.09      212.16    218.35 o   0.57634
 -18  21   9      211.18      170.31    186.33 o   0.54905
 -15  21   9     1178.30     1255.90    195.45 o   0.53008
 -12  21   9     3755.71     3622.05    189.06 o   0.52034
  -9  21   9       84.48      195.94    160.59 o   0.52034
  -6  21   9      234.26      296.39    177.81 o   0.53008
  -3  21   9       32.18      118.96    205.33 o   0.54905
   0  21   9      880.89      717.30    230.50 o   0.57634
 -20  22   9     1025.87      844.68    232.59 o   0.57782
 -17  22   9       14.99      489.34    205.46 o   0.55523
 -14  22   9     1480.23     1552.80    200.64 o   0.54123
 -11  22   9      405.75      258.28    175.77 o   0.53648
  -8  22   9      811.66      553.37    186.27 o   0.54123
  -5  22   9      641.42      507.51    212.76 o   0.55523
  -2  22   9       51.55       82.52    220.27 o   0.57782
 -19  23   9      285.91      604.08    234.48 o   0.58223
 -16  23   9      424.83      469.12    198.45 o   0.56438
 -13  23   9     2439.13     2856.60    248.26 o   0.55523
 -10  23   9      357.85      237.42    191.21 o   0.55523
  -7  23   9      122.61      211.97    194.73 o   0.56438
  -4  23   9     2855.95     2679.35    265.10 o   0.58223
 -18  24   9      504.13      764.35    216.10 o   0.58951
 -15  24   9       45.41      112.91    195.25 o   0.57634
 -12  24   9     7976.66     8684.63    345.01 o   0.57188
  -9  24   9       23.24      147.16    195.08 o   0.57634
  -6  24   9       13.89      199.74    208.31 o   0.58951
 -17  25   9     1056.16     1323.79    457.09 o   0.59955
 -14  25   9      287.57      451.80    232.71 o   0.59096
 -11  25   9      722.68      640.29    214.73 o   0.59096
  -8  25   9       12.58       23.75    486.77 o   0.59955
  -1   1  10     9009.65     8539.65    113.48 o   0.31786
  -3   2  10    99835.30    97903.62    852.83 o   0.32319
   0   2  10       39.88       77.25     42.46 o   0.32054
  -5   3  10       16.57       37.47     32.03 o   0.33358
  -2   3  10     3493.59     3557.36     77.14 o   0.32319
   1   3  10      341.50      295.98     40.82 o   0.32842
  -7   4  10      811.33      891.94     45.68 o   0.34858
  -4   4  10    10257.89    10268.54    155.35 o   0.33101
  -1   4  10     6386.71     7570.84    111.69 o   0.32842
   2   4  10    13484.43    11910.47    154.36 o   0.34116
  -9   5  10    25075.95    23753.09    262.59 o   0.36764
  -6   5  10       98.16       46.42     59.69 o   0.34365
  -3   5  10     4027.57     3361.39     75.25 o   0.33358
   0   5  10     9746.86    10014.65    130.44 o   0.33865
   3   5  10      729.01      919.64     63.94 o   0.35824
 -11   6  10     6653.39     6189.68    119.50 o   0.39015
  -8   6  10      585.47      548.08     49.07 o   0.36061
  -5   6  10     8912.42     8184.73    159.78 o   0.34365
  -2   6  10    11888.22    12015.56    165.93 o   0.34116
   1   6  10     4352.45     4221.79     98.11 o   0.35344
   4   6  10    12206.56    12304.88    164.11 o   0.37906
 -13   7  10      155.07      274.72     70.43 o   0.41556
 -10   7  10    22750.84    22838.95    265.06 o   0.38131
  -7   7  10      573.80      480.83     47.19 o   0.35824
  -4   7  10    19855.25    18680.36    215.61 o   0.34858
  -1   7  10    53257.00    53405.33    478.93 o   0.35344
   2   7  10      684.31      689.28     62.18 o   0.37225
   5   7  10     8816.47     8601.52    166.99 o   0.40306
 -15   8  10     3579.68     3480.84    137.43 o   0.44337
 -12   8  10      675.35      722.31     70.19 o   0.40517
  -9   8  10    24957.39    24341.46    273.02 o   0.37681
  -6   8  10     2593.97     2949.11     82.25 o   0.36061
  -3   8  10     2563.36     2471.17     75.03 o   0.35824
   0   8  10     3095.97     3177.44     87.99 o   0.36995
   3   8  10     3366.37     3488.75    101.90 o   0.39450
   6   8  10     4439.83     4852.05    148.42 o   0.42969
 -17   9  10     2345.06     2570.06    155.00 o   0.47315
 -14   9  10     2373.17     2441.70    117.12 o   0.43167
 -11   9  10     5726.62     5387.73    128.43 o   0.39880
  -8   9  10    25841.74    24621.42    277.28 o   0.37681
  -5   9  10     2764.39     2597.77     79.72 o   0.36764
  -2   9  10      679.04      602.63     58.16 o   0.37225
   1   9  10      134.91      160.90     64.28 o   0.39015
   4   9  10    16706.21    15590.66    267.83 o   0.41965
   7   9  10    16101.05    15540.17    293.75 o   0.45850
 -19  10  10       63.34      115.43    136.35 o   0.50456
 -16  10  10    13203.07    13152.16    246.14 o   0.46036
 -13  10  10     4197.86     3974.98    133.33 o   0.42369
 -10  10  10      579.88      473.85     71.40 o   0.39666
  -7  10  10    11817.52    12652.44    190.02 o   0.38131
  -4  10  10     3638.16     3618.70     89.86 o   0.37906
  -1  10  10    14696.91    13690.45    168.91 o   0.39015
   2  10  10     7339.38     6307.92    170.54 o   0.41350
   5  10  10      241.18      456.35    115.88 o   0.44720
   8  10  10      160.71      131.66    131.04 o   0.48911
 -21  11  10     2401.57     2431.37    190.84 o   0.53731
 -18  11  10      803.71      638.23    135.90 o   0.49085
 -15  11  10      249.23      177.41     95.66 o   0.45100
 -12  11  10      447.86      478.62     72.43 o   0.41965
  -9  11  10      215.59      265.46     55.74 o   0.39880
  -6  11  10    19458.67    17974.60    198.79 o   0.39015
  -3  11  10    17508.27    17506.83    229.29 o   0.39450
   0  11  10     5256.90     5535.24    156.28 o   0.41144
   3  11  10     3670.03     3513.38    155.06 o   0.43950
   6  11  10     7609.51     7737.36    230.40 o   0.47674
   9  11  10        0.60       79.73    143.32 o   0.52119
 -23  12  10     2857.05     2868.18    251.42 o   0.57117
 -20  12  10      116.02      199.23    143.04 o   0.52283
 -17  12  10      778.72      702.80    119.28 o   0.48031
 -14  12  10    19682.78    19079.59    284.58 o   0.44529
 -11  12  10     5095.67     4701.27    114.13 o   0.41965
  -8  12  10    14768.14    14373.06    181.84 o   0.40517
  -5  12  10    10299.72     9479.79    151.34 o   0.40306
  -2  12  10       54.46       21.91     82.14 o   0.41350
   1  12  10      404.96      424.67    106.50 o   0.43560
   4  12  10      898.37      786.60    134.57 o   0.46771
   7  12  10     3759.96     3451.79    189.99 o   0.50793
  10  12  10     2628.94     2344.46    235.27 o   0.55450
 -22  13  10      865.42      917.98    203.82 o   0.55604
 -19  13  10     9238.78     9184.28    258.93 o   0.51128
 -16  13  10     1492.51     1585.77    128.11 o   0.47315
 -13  13  10     8859.86     9054.99    200.14 o   0.44337
 -10  13  10     1679.53     1685.52     92.69 o   0.42369
  -7  13  10      444.14      382.67     77.47 o   0.41556
  -4  13  10     9851.30     9984.07    191.18 o   0.41965
  -1  13  10       15.87       67.45    100.74 o   0.43560
   2  13  10    13194.03    12491.31    262.91 o   0.46221
   5  13  10     1370.13      884.86    152.16 o   0.49775
   8  13  10     3123.88     3410.53    228.77 o   0.54048
  11  13  10      561.27      510.18    223.03 o   0.58882
 -24  14  10     1344.67     2089.48    255.41 o   0.59027
 -21  14  10     1820.95     2041.73    186.74 o   0.54362
 -18  14  10      737.81      479.79    126.97 o   0.50287
 -15  14  10     5529.98     5350.99    170.71 o   0.46953
 -12  14  10     1161.54     1041.66     95.65 o   0.44529
  -9  14  10     1536.92     1534.71     98.83 o   0.43167
  -6  14  10    17951.72    18248.58    265.30 o   0.42969
  -3  14  10      505.04      470.83    107.76 o   0.43950
   0  14  10     4924.64     4991.51    176.36 o   0.46036
   3  14  10      569.93      545.36    142.30 o   0.49085
   6  14  10       86.24      143.49    174.12 o   0.52931
   9  14  10     1515.04     1673.79    237.23 o   0.57415
 -23  15  10      453.29      341.31    218.46 o   0.57711
 -20  15  10     2284.54     1859.87    178.78 o   0.53413
 -17  15  10        6.19       33.59    121.40 o   0.49775
 -14  15  10     5019.43     5588.48    181.90 o   0.46953
 -11  15  10     6310.73     5677.93    151.98 o   0.45100
  -8  15  10     4309.43     3942.14    140.70 o   0.44337
  -5  15  10     8536.73     8637.38    192.65 o   0.44720
  -2  15  10     1727.28     1621.27    134.93 o   0.46221
   1  15  10      439.58      206.14    134.68 o   0.48736
   4  15  10      186.64      120.20    165.98 o   0.52119
   7  15  10       24.18       84.54    199.94 o   0.56214
 -22  16  10      266.61      500.68    199.37 o   0.56667
 -19  16  10     4549.83     4715.06    198.55 o   0.52770
 -16  16  10     4739.02     5108.89    184.31 o   0.49604
 -13  16  10    12222.78    11621.19    242.31 o   0.47315
 -10  16  10     4755.18     4181.11    157.69 o   0.46036
  -7  16  10      926.61      679.13    106.17 o   0.45850
  -4  16  10      122.45      174.69    115.23 o   0.46771
  -1  16  10    12282.06    10285.88    259.02 o   0.48736
   2  16  10     9010.18     8913.23    285.82 o   0.51626
   5  16  10       31.81      132.14    199.19 o   0.55296
   8  16  10     1347.37     1310.62    246.96 o   0.59602
 -21  17  10     1733.84     1807.33    218.95 o   0.55910
 -18  17  10     9624.80     8697.46    239.67 o   0.52446
 -15  17  10    11847.13     9516.63    238.46 o   0.49775
 -12  17  10     1546.62     1876.85    140.02 o   0.48031
  -9  17  10      140.03      173.04    116.45 o   0.47315
  -6  17  10     3748.28     4220.53    162.50 o   0.47674
  -3  17  10     8281.25     8038.19    240.26 o   0.49085
   0  17  10     3152.20     2667.98    203.53 o   0.51460
   3  17  10     6036.47     5696.15    280.74 o   0.54675
   6  17  10        1.14      313.77    222.18 o   0.58592
 -23  18  10     1008.67      748.52    269.33 o   0.59171
 -20  18  10        7.48      133.27    183.46 o   0.55450
 -17  18  10       18.48       35.65    141.38 o   0.52446
 -14  18  10       79.34      257.84    138.63 o   0.50287
 -11  18  10      216.45       83.51    120.99 o   0.49085
  -8  18  10     1483.31     1286.04    134.25 o   0.48911
  -5  18  10     1802.26     1539.82    150.40 o   0.49775
  -2  18  10      375.49      442.14    174.39 o   0.51626
   1  18  10       75.15      385.19    202.82 o   0.54362
   4  18  10      271.89      238.10    215.37 o   0.57859
 -22  19  10       46.63      115.81    269.97 o   0.58592
 -19  19  10      686.03     1102.47    199.81 o   0.55296
 -16  19  10       82.13      165.89    146.98 o   0.52770
 -13  19  10      636.51      850.67    152.13 o   0.51128
 -10  19  10     1682.94     1549.75    142.06 o   0.50456
  -7  19  10      992.74      982.16    147.94 o   0.50793
  -4  19  10       55.77      110.43    169.05 o   0.52119
  -1  19  10     2058.60     1634.78    221.38 o   0.54362
   2  19  10     1052.96     1208.84    230.84 o   0.57415
 -21  20  10     1027.43     1071.33    256.91 o   0.58300
 -18  20  10    10029.99    11389.18    343.95 o   0.55450
 -15  20  10     1035.95      770.35    162.82 o   0.53413
 -12  20  10      701.35      626.48    138.33 o   0.52283
  -9  20  10       67.18      209.99    155.38 o   0.52119
  -6  20  10     4758.35     4125.78    216.11 o   0.52931
  -3  20  10      381.82      368.90    203.10 o   0.54675
   0  20  10      786.52      529.25    219.09 o   0.57266
 -20  21  10      147.21      125.60    212.62 o   0.58300
 -17  21  10     1011.55      716.26    196.35 o   0.55910
 -14  21  10      971.76     1281.52    196.03 o   0.54362
 -11  21  10       69.79      241.75    152.81 o   0.53731
  -8  21  10     3709.13     3179.01    205.62 o   0.54048
  -5  21  10       35.05       90.08    180.35 o   0.55296
  -2  21  10     2525.13     2793.09    258.09 o   0.57415
 -19  22  10      598.88      730.31    228.06 o   0.58592
 -16  22  10     1707.99     1682.82    233.89 o   0.56667
 -13  22  10     1277.73      865.16    192.51 o   0.55604
 -10  22  10      958.91     1176.46    196.14 o   0.55450
  -7  22  10     6495.59     6279.51    272.55 o   0.56214
  -4  22  10      133.16      366.94    218.92 o   0.57859
 -18  23  10      521.58      572.64    227.85 o   0.59171
 -15  23  10       43.44      175.59    192.69 o   0.57711
 -12  23  10       21.69      234.27    187.56 o   0.57117
  -9  23  10       16.49      109.91    192.56 o   0.57415
  -6  23  10       13.25      127.80    198.88 o   0.58592
 -14  24  10      333.78      388.84    219.27 o   0.59027
 -11  24  10      287.21      406.22    200.35 o   0.58882
  -8  24  10     2241.44     2593.14    245.61 o   0.59602
   0   1  11    10564.38    10538.69    126.78 o   0.34948
  -2   2  11       55.38       27.66     43.26 o   0.35191
   1   2  11     6759.28     6634.02    108.56 o   0.35433
  -4   3  11     1867.76     1702.98     59.06 o   0.35911
  -1   3  11    37714.85    35739.02    343.09 o   0.35433
   2   3  11     8735.63     8425.19    122.93 o   0.36383
  -6   4  11      975.50     1157.70     84.05 o   0.37080
  -3   4  11      877.60      761.01     49.17 o   0.35911
   0   4  11    23742.08    23294.04    229.08 o   0.36148
   3   4  11    13960.75    12909.27    182.80 o   0.37763
  -8   5  11     5441.99     5981.47    105.41 o   0.38656
  -5   5  11       21.24       96.35     60.33 o   0.36849
  -2   5  11     5396.81     5219.67     99.34 o   0.36383
   1   5  11    25574.83    24524.52    283.99 o   0.37309
   4   5  11     2719.92     2947.65     99.31 o   0.39529
 -10   6  11     6754.57     6304.31    124.43 o   0.40594
  -7   6  11    29478.18    29125.27    369.85 o   0.38213
  -4   6  11    45519.60    42903.30    411.37 o   0.37080
  -1   6  11      922.68     1043.64     56.64 o   0.37309
   2   6  11      948.38      926.17     70.71 o   0.38876
   5   6  11     1773.03     1879.08     85.83 o   0.41631
 -12   7  11     1974.79     2102.22     91.95 o   0.42843
  -9   7  11     3102.95     3756.19    117.93 o   0.39959
  -6   7  11      211.83       88.84     27.73 o   0.38213
  -3   7  11      204.33      221.61     56.27 o   0.37763
   0   7  11     6334.55     6529.29    125.46 o   0.38656
   3   7  11     3773.11     3233.76    102.79 o   0.40804
   6   7  11     4724.03     4370.27    151.79 o   0.44022
 -14   8  11     2195.83     1967.94    122.56 o   0.45358
 -11   8  11    29816.26    28516.14    321.76 o   0.42039
  -8   8  11     1652.50     1824.20     73.84 o   0.39744
  -5   8  11      256.42      245.77     58.57 o   0.38656
  -2   8  11      825.74      979.97     66.97 o   0.38876
   1   8  11    34845.11    33505.32    327.32 o   0.40383
   4   8  11    36061.28    35302.38    433.36 o   0.43042
   7   8  11     2268.63     1825.20    133.10 o   0.46656
 -16   9  11     8954.13     8638.29    225.57 o   0.48096
 -13   9  11    21743.17    20743.91    304.77 o   0.44407
 -10   9  11     5879.22     5965.15    127.71 o   0.41631
  -7   9  11     4312.96     3921.65    100.41 o   0.39959
  -4   9  11    17174.99    17008.47    192.51 o   0.39529
  -1   9  11    24870.17    24252.46    259.62 o   0.40383
   2   9  11      275.14      292.19     93.89 o   0.42443
   5   9  11     2118.72     1826.03    129.59 o   0.45545
   8   9  11       66.54      158.62    123.84 o   0.49495
 -18  10  11     2723.04     3334.56    175.97 o   0.51022
 -15  10  11     8677.42     9599.30    225.63 o   0.47020
 -12  10  11      287.69      229.52     78.47 o   0.43827
  -9  10  11     7587.08     7183.19    141.44 o   0.41631
  -6  10  11       56.02      149.04     71.86 o   0.40594
  -3  10  11     8449.17     7601.34    147.24 o   0.40804
   0  10  11       37.49       89.42     83.39 o   0.42242
   3  10  11      400.66      463.04    109.71 o   0.44790
   6  10  11     1048.91     1048.63    135.90 o   0.48273
   9  10  11     6791.25     7001.42    237.05 o   0.52505
 -20  11  11      135.56      220.55    152.77 o   0.54106
 -17  11  11     4240.67     3841.38    172.54 o   0.49838
 -14  11  11     1009.36      866.19    111.42 o   0.46288
 -11  11  11    14000.33    13387.84    178.58 o   0.43632
  -8  11  11     6808.78     6564.85    134.27 o   0.42039
  -5  11  11     6931.82     6624.90    133.37 o   0.41631
  -2  11  11     6958.03     6713.13    168.82 o   0.42443
   1  11  11     4456.79     4090.15    147.33 o   0.44407
   4  11  11     6778.93     6202.73    200.94 o   0.47381
   7  11  11      436.33      417.62    140.41 o   0.51189
  10  11  11     1289.22     1382.07    197.50 o   0.55660
 -22  12  11      104.38      199.67    193.34 o   0.57321
 -19  12  11       12.68       28.53    137.53 o   0.52829
 -16  12  11     1902.20     2057.17    145.12 o   0.48975
 -13  12  11        3.29       33.56     87.28 o   0.45918
 -10  12  11      189.27       88.85     75.56 o   0.43827
  -7  12  11     9291.26     9312.62    173.25 o   0.42843
  -4  12  11      227.94      263.81     84.10 o   0.43042
  -1  12  11      301.89      363.25    100.69 o   0.44407
   2  12  11     7171.62     7394.20    201.06 o   0.46838
   5  12  11     4502.79     5143.65    203.39 o   0.50179
   8  12  11     2209.79     2092.34    184.92 o   0.54263
  11  12  11      305.40      341.99    216.71 o   0.58935
 -21  13  11        0.72       19.36    155.35 o   0.55965
 -18  13  11     1354.26     1123.46    149.64 o   0.51851
 -15  13  11     3046.13     2837.21    152.16 o   0.48449
 -12  13  11      657.51      682.60     95.84 o   0.45918
  -9  13  11      681.80      597.16     88.08 o   0.44407
  -6  13  11       54.01       72.60     84.85 o   0.44022
  -3  13  11      765.81      731.01    101.30 o   0.44790
   0  13  11     6866.56     7298.79    199.08 o   0.46656
   3  13  11    13451.38    12454.80    287.63 o   0.49495
   6  13  11     9285.36     8569.15    266.17 o   0.53151
   9  13  11     1165.37     1140.92    220.80 o   0.57469
 -23  14  11      247.02      119.14    240.22 o   0.59224
 -20  14  11     2435.17     2490.68    199.69 o   0.54888
 -17  14  11     3032.07     3254.40    186.35 o   0.51189
 -14  14  11    15231.34    14920.70    283.67 o   0.48273
 -11  14  11      970.85      786.14     97.75 o   0.46288
  -8  14  11     2270.37     2669.43    121.48 o   0.45358
  -5  14  11     4809.81     4642.84    148.45 o   0.45545
  -2  14  11    11324.62    10719.51    238.84 o   0.46838
   1  14  11    17539.02    16342.15    304.01 o   0.49149
   4  14  11      400.79      385.27    151.05 o   0.52343
   7  14  11     5860.36     5583.95    265.55 o   0.56269
 -22  15  11     8496.26     9671.26    369.11 o   0.58060
 -19  15  11       71.80      133.86    158.05 o   0.54106
 -16  15  11     1889.57     1703.07    161.32 o   0.50855
 -13  15  11     1319.56     1085.68    128.05 o   0.48449
 -10  15  11      677.01      507.43    105.70 o   0.47020
  -7  15  11     9321.16     8193.57    198.70 o   0.46656
  -4  15  11     1135.44     1180.94    125.47 o   0.47381
  -1  15  11     7177.04     7581.87    213.86 o   0.49149
   2  15  11     1132.27      816.56    153.39 o   0.51851
   5  15  11     2680.43     3108.51    223.91 o   0.55352
   8  15  11      524.08      643.64    229.98 o   0.59511
 -21  16  11     1096.90     1150.56    227.07 o   0.57172
 -18  16  11      557.30      741.37    168.67 o   0.53630
 -15  16  11      611.97      616.93    136.63 o   0.50855
 -12  16  11        8.87      172.35    110.53 o   0.48975
  -9  16  11    10463.68    10611.15    234.77 o   0.48096
  -6  16  11     7828.65     8198.68    192.24 o   0.48273
  -3  16  11       75.38      214.31    121.69 o   0.49495
   0  16  11     1737.85     1520.33    165.59 o   0.51687
   3  16  11      833.33      705.62    188.89 o   0.54733
   6  16  11      752.85      743.08    222.66 o   0.58499
 -20  17  11      437.41      429.23    209.79 o   0.56572
 -17  17  11      303.87      693.64    164.94 o   0.53471
 -14  17  11     1238.53     1279.19    146.67 o   0.51189
 -11  17  11     1514.96     1794.63    137.63 o   0.49838
  -8  17  11      108.03      198.63    116.73 o   0.49495
  -5  17  11      926.06      947.52    139.53 o   0.50179
  -2  17  11       56.41      204.23    161.71 o   0.51851
   1  17  11     1126.50     1137.03    190.73 o   0.54420
   4  17  11       41.70      119.79    207.99 o   0.57766
 -22  18  11     1384.59     1613.62    280.50 o   0.59654
 -19  18  11      952.66     1009.35    188.50 o   0.56269
 -16  18  11     3124.35     3177.95    190.60 o   0.53630
 -13  18  11      137.32      162.90    126.28 o   0.51851
 -10  18  11      556.91      555.53    132.57 o   0.51022
  -7  18  11     3965.88     3657.49    175.22 o   0.51189
  -4  18  11      880.65      934.67    179.66 o   0.52343
  -1  18  11     6310.67     6926.53    273.14 o   0.54420
   2  18  11     3676.84     3586.50    259.07 o   0.57321
 -21  19  11     4490.70     4999.35    304.78 o   0.59224
 -18  19  11       18.47      148.45    168.27 o   0.56269
 -15  19  11       95.60      166.08    150.17 o   0.54106
 -12  19  11     4100.07     3965.97    182.39 o   0.52829
  -9  19  11     1708.13     1252.95    143.52 o   0.52505
  -6  19  11     7035.63     6934.39    241.53 o   0.53151
  -3  19  11     1713.09     1852.61    206.82 o   0.54733
   0  19  11       16.13      246.15    204.93 o   0.57172
 -20  20  11      412.39      555.77    228.33 o   0.59080
 -17  20  11     1183.86     1079.90    219.78 o   0.56572
 -14  20  11     2485.53     2705.96    191.47 o   0.54888
 -11  20  11     2074.14     2025.39    160.04 o   0.54106
  -8  20  11       22.54      184.12    157.17 o   0.54263
  -5  20  11      385.56      400.75    174.44 o   0.55352
  -2  20  11        6.67      152.74    207.13 o   0.57321
 -19  21  11     2083.73     1812.09    266.81 o   0.59224
 -16  21  11        5.86      314.43    195.09 o   0.57172
 -13  21  11     3157.81     3064.72    193.21 o   0.55965
 -10  21  11      254.38      326.04    169.79 o   0.55660
  -7  21  11      579.46      600.12    189.44 o   0.56269
  -4  21  11     1397.37     1404.34    229.83 o   0.57766
 -18  22  11       54.03      107.47    238.27 o   0.59654
 -15  22  11       62.42      254.32    204.01 o   0.58060
 -12  22  11      989.49      742.31    183.61 o   0.57321
  -9  22  11       31.89      187.69    184.91 o   0.57469
  -6  22  11     2063.16     2306.78    229.20 o   0.58499
 -14  23  11       54.51      177.69    193.97 o   0.59224
 -11  23  11     4251.35     4111.02    250.44 o   0.58935
  -8  23  11       15.52       86.80    195.72 o   0.59511
   0   0  12     2809.07     3301.66    133.31 o   0.38036
   1   1  12      773.49      681.33     56.58 o   0.38260
  -1   2  12     1094.76      972.35     59.70 o   0.38260
   2   2  12    33516.21    31929.32    321.34 o   0.38923
  -3   3  12    30052.72    29091.25    295.99 o   0.38703
   0   3  12    41808.10    42240.24    402.94 o   0.38703
   3   3  12       13.64       70.40     52.44 o   0.40004
  -5   4  12     2794.02     3101.15     75.93 o   0.39575
  -2   4  12    12548.82    13042.61    167.90 o   0.38923
   1   4  12      639.87      463.30     55.90 o   0.39575
   4   4  12    10457.92    10588.35    183.26 o   0.41469
  -7   5  12    27647.84    25930.12    456.56 o   0.40848
  -4   5  12       55.57      199.25     47.85 o   0.39575
  -1   5  12     9073.25     8906.96    124.21 o   0.39575
   2   5  12     2251.69     2225.12     95.48 o   0.40848
   5   5  12    26149.37    25447.34    318.20 o   0.43281
  -9   6  12     3676.07     3648.28    103.09 o   0.42485
  -6   6  12     5893.34     6366.64    223.43 o   0.40638
  -3   6  12        1.65       42.82     51.08 o   0.40004
   0   6  12    42514.72    40967.18    412.08 o   0.40638
   3   6  12      861.47      914.47     82.13 o   0.42485
   6   6  12     7653.40     8146.91    186.50 o   0.45397
 -11   7  12    11053.02    11305.83    209.19 o   0.44448
  -8   7  12     2654.74     2377.57    172.15 o   0.42082
  -5   7  12     1070.46     1469.26     74.93 o   0.40848
  -2   7  12     9197.50     9139.32    138.84 o   0.40848
   1   7  12    32043.92    31947.92    372.96 o   0.42082
   4   7  12     1046.67      958.82     94.45 o   0.44448
   7   7  12     2817.14     2880.86    150.33 o   0.47778
 -13   8  12     4944.01     4193.47    158.10 o   0.46694
 -10   8  12     1205.69     1094.03     76.34 o   0.43868
  -7   8  12    16236.54    15390.25    224.35 o   0.42082
  -4   8  12     2676.42     2715.42     96.77 o   0.41469
  -1   8  12     3496.25     3297.31    116.84 o   0.42082
   2   8  12      184.48      144.53     88.34 o   0.43868
   5   8  12     1144.59     1079.10    112.23 o   0.46694
   8   8  12     3573.38     3343.88    174.68 o   0.50385
 -15   9  12     9644.25     8631.41    234.12 o   0.49185
 -12   9  12     2146.81     2195.72    138.99 o   0.45958
  -9   9  12     2871.70     2540.44    101.25 o   0.43674
  -6   9  12     1248.93     1354.72     80.96 o   0.42485
  -3   9  12     6332.18     6591.67    125.68 o   0.42485
   0   9  12     6601.84     6442.41    150.48 o   0.43674
   3   9  12       27.72      156.49     99.46 o   0.45958
   6   9  12     5576.39     6254.94    193.32 o   0.49185
   9   9  12      677.10      919.90    158.35 o   0.53185
 -17  10  12     1328.85     1077.32    148.18 o   0.51886
 -14  10  12     3419.62     3471.22    155.61 o   0.48310
 -11  10  12     3188.56     2963.32    148.37 o   0.45585
  -8  10  12     9753.76     9415.46    186.73 o   0.43868
  -5  10  12    11314.12    10368.75    154.04 o   0.43281
  -2  10  12       79.24      131.38     82.83 o   0.43868
   1  10  12    11665.15    12293.25    227.76 o   0.45585
   4  10  12      328.44      308.51    113.77 o   0.48310
   7  10  12      604.97      418.41    147.02 o   0.51886
  10  10  12     3062.01     2901.12    212.89 o   0.56150
 -19  11  12     1053.76      707.63    165.89 o   0.54765
 -16  11  12       45.42       22.56    121.42 o   0.50890
 -13  11  12     8773.19     9451.06    223.48 o   0.47778
 -10  11  12    12282.63    12138.42    277.01 o   0.45585
  -7  11  12     2308.63     2318.35     90.35 o   0.44448
  -4  11  12       51.54       79.32     77.13 o   0.44448
  -1  11  12     2886.17     3106.45    121.26 o   0.45585
   2  11  12       51.90      102.58    111.00 o   0.47778
   5  11  12     7698.18     6617.77    216.14 o   0.50890
   8  11  12      542.12      746.78    167.44 o   0.54765
  11  11  12      730.69      455.12    223.71 o   0.59254
 -21  12  12      676.11      965.83    220.49 o   0.57797
 -18  12  12     9168.36     9404.61    277.01 o   0.53664
 -15  12  12      365.48      294.53    123.44 o   0.50215
 -12  12  12      456.28      479.60     92.30 o   0.47599
  -9  12  12     2630.23     2403.26    104.83 o   0.45958
  -6  12  12     2584.25     2831.88    111.45 o   0.45397
  -3  12  12     3805.69     3868.01    140.43 o   0.45958
   0  12  12     2107.64     2114.50    133.10 o   0.47599
   3  12  12      206.29      383.72    128.88 o   0.50215
   6  12  12     1514.24     1215.10    172.80 o   0.53664
   9  12  12      384.29      515.50    209.87 o   0.57797
 -20  13  12     6425.97     6466.32    258.49 o   0.56604
 -17  13  12     8759.00     7956.36    257.12 o   0.52863
 -14  13  12       69.67      122.65    115.65 o   0.49874
 -11  13  12      562.01      483.75     95.87 o   0.47778
  -8  13  12      457.52      374.16     87.82 o   0.46694
  -5  13  12     5669.70     6298.60    163.54 o   0.46694
  -2  13  12    22918.55    21769.77    321.56 o   0.47778
   1  13  12     3803.72     3705.60    165.12 o   0.49874
   4  13  12      238.63      413.34    148.55 o   0.52863
   7  13  12     1039.38     1462.24    219.93 o   0.56604
 -22  14  12      180.06      180.53    218.26 o   0.59685
 -19  14  12       38.07      249.43    156.96 o   0.55692
 -16  14  12      147.14      142.00    137.79 o   0.52377
 -13  14  12      463.76      543.10    125.97 o   0.49874
 -10  14  12     3187.59     3870.82    149.06 o   0.48310
  -7  14  12     1167.65     1165.16    108.02 o   0.47778
  -4  14  12      298.67      284.29     98.22 o   0.48310
  -1  14  12      610.27      648.09    126.87 o   0.49874
   2  14  12      635.25      474.90    146.46 o   0.52377
   5  14  12     1153.76     1213.41    212.18 o   0.55692
   8  14  12      789.73      972.38    251.43 o   0.59685
 -21  15  12       13.53       38.85    205.56 o   0.58676
 -18  15  12     1492.87     1309.91    173.33 o   0.55076
 -15  15  12      448.64      334.92    139.63 o   0.52214
 -12  15  12     4338.62     4632.72    167.51 o   0.50215
  -9  15  12     2601.68     1855.55    130.01 o   0.49185
  -6  15  12      160.24      223.94    106.37 o   0.49185
  -3  15  12     1719.73     1462.00    137.71 o   0.50215
   0  15  12       57.36      179.88    137.93 o   0.52214
   3  15  12     3408.88     3673.41    222.12 o   0.55076
   6  15  12     2448.84     2307.46    264.92 o   0.58676
 -20  16  12      756.50      503.88    179.63 o   0.57944
 -17  16  12     7438.31     7744.07    270.76 o   0.54765
 -14  16  12    12538.15    12980.59    313.67 o   0.52377
 -11  16  12      503.83      432.40    123.87 o   0.50890
  -8  16  12     5205.76     4577.26    171.33 o   0.50385
  -5  16  12      305.73      420.44    120.24 o   0.50890
  -2  16  12     6309.16     6081.69    208.53 o   0.52377
   1  16  12        8.37       73.97    165.97 o   0.54765
   4  16  12      129.09       51.00    210.37 o   0.57944
 -19  17  12     1160.96     1003.62    183.97 o   0.57501
 -16  17  12      371.09      743.39    163.40 o   0.54765
 -13  17  12     1875.58     1692.07    150.71 o   0.52863
 -10  17  12     1987.77     2110.34    157.07 o   0.51886
  -7  17  12     1254.95     1178.91    133.69 o   0.51886
  -4  17  12     6045.05     6009.23    207.97 o   0.52863
  -1  17  12      712.74      744.38    181.84 o   0.54765
   2  17  12      568.92      649.37    220.15 o   0.57501
 -18  18  12     2725.02     3034.66    216.29 o   0.57352
 -15  18  12     5723.29     5567.61    233.06 o   0.55076
 -12  18  12     1851.63     2070.08    166.92 o   0.53664
  -9  18  12     6793.93     6781.98    211.77 o   0.53185
  -6  18  12      657.73      585.61    146.39 o   0.53664
  -3  18  12      141.23      222.19    174.44 o   0.55076
   0  18  12     1549.94     1118.62    224.56 o   0.57352
 -17  19  12      184.83      474.47    174.85 o   0.57501
 -14  19  12     3151.10     2648.16    201.54 o   0.55692
 -11  19  12      645.43      635.10    157.68 o   0.54765
  -8  19  12     1752.95     1403.87    171.27 o   0.54765
  -5  19  12     1474.36      949.03    174.96 o   0.55692
  -2  19  12      167.30      117.39    210.30 o   0.57501
 -16  20  12      287.29      356.30    210.29 o   0.57944
 -13  20  12      161.33      169.95    156.03 o   0.56604
 -10  20  12     1625.41     1981.39    188.28 o   0.56150
  -7  20  12     5605.46     5349.25    260.18 o   0.56604
  -4  20  12      247.61      394.29    210.66 o   0.57944
 -15  21  12     3711.70     4295.12    280.65 o   0.58676
 -12  21  12     1448.40     1103.33    185.09 o   0.57797
  -9  21  12      206.78      634.84    197.13 o   0.57797
  -6  21  12      542.80      318.32    211.45 o   0.58676
 -14  22  12      240.23      111.71    213.36 o   0.59685
 -11  22  12       10.41       79.21    206.24 o   0.59254
  -8  22  12       29.90      156.70    213.50 o   0.59685
  -1   1  13    12415.84    11437.42    149.98 o   0.41275
  -3   2  13     6159.06     6493.94    138.22 o   0.41686
   0   2  13     1481.99     1328.18     68.15 o   0.41481
  -5   3  13      821.77      736.55     66.85 o   0.42497
  -2   3  13     4465.98     4350.65    115.92 o   0.41686
   1   3  13      808.19      839.96     75.35 o   0.42093
  -7   4  13    27981.36    26148.93    330.86 o   0.43684
  -4   4  13    13321.00    13221.91    196.96 o   0.42295
  -1   4  13      864.00      817.42     63.35 o   0.42093
   2   4  13     8256.70     7108.01    151.23 o   0.43095
  -9   5  13    15312.13    14693.78    233.06 o   0.45220
  -6   5  13     1270.05     1405.08    148.72 o   0.43292
  -3   5  13     1801.31     1856.33     83.64 o   0.42497
   0   5  13      331.33      330.15     75.49 o   0.42896
   3   5  13     3870.95     3555.63    124.21 o   0.44459
 -11   6  13    14017.70    13529.83    284.66 o   0.47068
  -8   6  13     1878.09     1748.38    168.19 o   0.44650
  -5   6  13    37782.08    35703.40    418.81 o   0.43292
  -2   6  13     3540.81     3600.36    119.19 o   0.43095
   1   6  13     3690.61     3518.06    141.63 o   0.44073
   4   6  13     1985.87     2000.24    134.74 o   0.46153
 -13   7  13      142.55      209.32    101.95 o   0.49195
 -10   7  13     3223.33     3454.98    109.04 o   0.46338
  -7   7  13    10363.73    10383.42    307.57 o   0.44459
  -4   7  13     9192.68     8854.01    171.49 o   0.43684
  -1   7  13     9835.28    10051.87    201.38 o   0.44073
   2   7  13      197.30      199.40     92.55 o   0.45595
   5   7  13     6529.64     6718.55    189.38 o   0.48143
 -15   8  13     1559.92     1364.52    138.89 o   0.51565
 -12   8  13      101.83      163.08    107.71 o   0.48320
  -9   8  13    20232.91    20583.29    441.73 o   0.45968
  -6   8  13      820.67     1056.33     75.33 o   0.44650
  -3   8  13     2101.69     1998.46     93.42 o   0.44459
   0   8  13     1672.59     1520.03    117.32 o   0.45408
   3   8  13     3311.72     3546.00    148.12 o   0.47429
   6   8  13      253.77       86.14    114.81 o   0.50394
 -17   9  13       30.78       27.11    135.59 o   0.54148
 -14   9  13       48.29      169.51    106.36 o   0.50563
 -11   9  13      957.03      924.13    111.39 o   0.47788
  -8   9  13     4996.65     4627.28    119.06 o   0.45968
  -5   9  13    11618.71    11427.83    254.85 o   0.45220
  -2   9  13     5148.75     4789.17    145.29 o   0.45595
   1   9  13      164.49      193.33    104.67 o   0.47068
   4   9  13     3553.86     3156.76    159.14 o   0.49541
   7   9  13    10474.35     9285.47    261.69 o   0.52872
 -19  10  13      964.15      740.16    170.11 o   0.56913
 -16  10  13     5408.87     5263.32    205.85 o   0.53033
 -13  10  13     4738.11     5001.58    171.10 o   0.49884
 -10  10  13     1766.57     1532.01    119.47 o   0.47609
  -7  10  13       74.95       53.53    102.31 o   0.46338
  -4  10  13      326.85      257.65     82.83 o   0.46153
  -1  10  13    15080.67    13500.59    249.99 o   0.47068
   2  10  13     1267.29     1384.27    138.05 o   0.49021
   5  10  13     1551.03     1399.13    151.86 o   0.51895
   8  10  13     4693.69     4578.26    216.71 o   0.55547
 -21  11  13     2069.10     2434.17    250.74 o   0.59835
 -18  11  13        1.04      109.40    144.81 o   0.55701
 -15  11  13     2973.65     2153.97    148.47 o   0.52223
 -12  11  13      431.38      363.91    124.40 o   0.49541
  -9  11  13     2180.86     2101.67    135.83 o   0.47788
  -6  11  13      111.02      113.15     80.38 o   0.47068
  -3  11  13     4766.61     4292.77    142.11 o   0.47429
   0  11  13     5134.75     5517.13    180.76 o   0.48847
   3  11  13     1943.48     1848.91    158.51 o   0.51233
   6  11  13     6942.29     7160.54    255.05 o   0.54462
   9  11  13       60.00      101.90    164.50 o   0.58392
 -20  12  13     1504.28      906.22    180.14 o   0.58538
 -17  12  13     1361.50     1003.27    152.50 o   0.54774
 -14  12  13     1662.32     1717.75    134.88 o   0.51731
 -11  12  13      333.97      391.19     97.48 o   0.49541
  -8  12  13    35990.45    34573.44    404.45 o   0.48320
  -5  12  13     1379.33     1702.97    114.53 o   0.48143
  -2  12  13     1395.50     1525.32    120.50 o   0.49021
   1  12  13     1827.55     1352.04    152.59 o   0.50899
   4  12  13      887.91      617.90    156.90 o   0.53673
   7  12  13    11709.68    11440.02    331.44 o   0.57212
 -19  13  13     1692.89     1825.41    184.35 o   0.57509
 -16  13  13       55.84       32.44    130.59 o   0.54148
 -13  13  13     3024.05     2964.61    152.22 o   0.51565
 -10  13  13       40.31      101.50     93.80 o   0.49884
  -7  13  13      208.12      227.20     99.39 o   0.49195
  -4  13  13      602.43      631.23    114.20 o   0.49541
  -1  13  13      143.73      141.80    125.16 o   0.50899
   2  13  13      918.73      640.48    158.04 o   0.53194
   5  13  13      961.25     1241.32    181.79 o   0.56310
 -18  14  13      188.05      169.62    152.30 o   0.56763
 -15  14  13      114.03      288.49    135.70 o   0.53832
 -12  14  13      308.48      262.05    108.66 o   0.51731
  -9  14  13       11.40      195.46    108.02 o   0.50563
  -6  14  13     3026.25     2866.36    144.01 o   0.50394
  -3  14  13      136.81       82.95    125.16 o   0.51233
   0  14  13     9811.71    10230.79    275.92 o   0.53033
   3  14  13     1706.90     1524.55    188.03 o   0.55701
   6  14  13     3025.47     3002.40    262.32 o   0.59118
 -20  15  13     3740.70     3811.66    229.53 o   0.59549
 -17  15  13       47.74      179.81    147.81 o   0.56310
 -14  15  13    13626.15    13746.29    311.09 o   0.53832
 -11  15  13     2701.97     2538.72    144.45 o   0.52223
  -8  15  13     9348.73     8921.58    237.04 o   0.51565
  -5  15  13    20026.32    18598.20    297.88 o   0.51895
  -2  15  13     1456.86     1639.45    160.44 o   0.53194
   1  15  13      239.72      264.99    162.19 o   0.55394
   4  15  13     1721.41     1775.34    228.98 o   0.58392
 -19  16  13      276.86      476.31    172.35 o   0.58974
 -16  16  13      220.29      394.77    154.14 o   0.56158
 -13  16  13     8539.10     8577.02    239.95 o   0.54148
 -10  16  13     1260.46      783.12    135.64 o   0.53033
  -7  16  13     4425.21     4487.26    191.24 o   0.52872
  -4  16  13     7763.62     7077.84    232.23 o   0.53673
  -1  16  13       69.51      225.32    185.86 o   0.55394
   2  16  13     1730.71     1941.73    231.18 o   0.57952
 -18  17  13      675.86      671.18    173.55 o   0.58684
 -15  17  13       99.01      264.25    154.32 o   0.56310
 -12  17  13      279.76      340.82    136.46 o   0.54774
  -9  17  13      499.00      427.63    145.40 o   0.54148
  -6  17  13     1028.52      935.42    160.60 o   0.54462
  -3  17  13     1619.43     1432.86    207.48 o   0.55701
   0  17  13      300.22      732.95    208.02 o   0.57805
 -17  18  13       34.24       48.07    164.18 o   0.58684
 -14  18  13       25.87      245.13    161.46 o   0.56763
 -11  18  13     2770.81     3315.65    184.36 o   0.55701
  -8  18  13      238.54      199.45    141.91 o   0.55547
  -5  18  13      554.26      758.38    187.25 o   0.56310
  -2  18  13       21.72      123.01    199.75 o   0.57952
 -16  19  13      163.61      201.98    175.16 o   0.58974
 -13  19  13     2254.28     2299.74    181.45 o   0.57509
 -10  19  13     2799.52     2691.77    178.52 o   0.56913
  -7  19  13       12.58       74.49    177.97 o   0.57212
  -4  19  13        6.51       34.38    189.88 o   0.58392
 -15  20  13      158.05      367.56    209.83 o   0.59549
 -12  20  13      425.78      582.43    186.65 o   0.58538
  -9  20  13      127.08      220.95    181.77 o   0.58392
  -6  20  13      536.34      630.69    204.75 o   0.59118
 -11  21  13      661.54      655.47    185.23 o   0.59835
   0   1  14     2326.08     2399.76    102.29 o   0.44439
  -2   2  14     9225.55     8395.41    169.26 o   0.44631
   1   2  14       79.09       86.57     74.39 o   0.44822
  -4   3  14       32.67      165.48     67.34 o   0.45201
  -1   3  14    21829.43    20467.65    283.01 o   0.44822
   2   3  14     1486.38     1369.13    104.93 o   0.45577
  -6   4  14    22308.20    23030.79    300.81 o   0.46135
  -3   4  14      197.79      241.61     69.59 o   0.45201
   0   4  14      638.53      705.30     86.31 o   0.45389
   3   4  14     4721.09     4520.20    156.83 o   0.46686
  -8   5  14       55.91      168.50    147.77 o   0.47411
  -5   5  14     1029.58     1122.80     67.30 o   0.45949
  -2   5  14     4441.36     4385.85    148.76 o   0.45577
   1   5  14     2336.47     2368.48    126.44 o   0.46319
   4   5  14     2862.02     2590.08    138.28 o   0.48126
 -10   6  14     1346.09     1116.28    102.04 o   0.49004
  -7   6  14     6125.99     5846.74    236.50 o   0.47050
  -4   6  14    21089.43    20347.29    281.35 o   0.46135
  -1   6  14     3114.07     3086.80    122.23 o   0.46319
   2   6  14      583.52      907.89    118.99 o   0.47591
   5   6  14       23.01      272.60    112.28 o   0.49867
 -12   7  14     5403.31     5545.38    195.48 o   0.50883
  -9   7  14     3850.37     2888.27    207.80 o   0.48479
  -6   7  14     2329.04     2313.13    181.03 o   0.47050
  -3   7  14      136.88      156.72     98.86 o   0.46686
   0   7  14     2168.06     2577.05    139.76 o   0.47411
   3   7  14      333.05      178.10     97.06 o   0.49178
   6   7  14        6.21      111.83    106.72 o   0.51879
 -14   8  14     2752.78     2180.46    139.60 o   0.53017
 -11   8  14     3312.43     2884.82    144.86 o   0.50208
  -8   8  14        3.54       35.39    156.21 o   0.48303
  -5   8  14      235.45      244.83     95.61 o   0.47411
  -2   8  14      700.91      434.75     90.85 o   0.47591
   1   8  14     6007.80     5915.21    166.07 o   0.48829
   4   8  14     2935.80     3019.60    151.39 o   0.51050
   7   8  14     3013.76     3244.44    171.93 o   0.54132
 -16   9  14      832.44      941.90    143.22 o   0.55378
 -13   9  14     2363.67     2097.48    147.94 o   0.52207
 -10   9  14     6315.44     6689.68    284.75 o   0.49867
  -7   9  14     2951.40     3301.56    144.65 o   0.48479
  -4   9  14     6197.55     6445.79    158.33 o   0.48126
  -1   9  14      812.67      816.69    105.91 o   0.48829
   2   9  14      164.25      346.07    117.36 o   0.50546
   5   9  14      172.83      355.87    126.74 o   0.53178
   8   9  14      564.19      658.08    153.84 o   0.56597
 -18  10  14     2309.76     2501.04    185.21 o   0.57938
 -15  10  14      345.96      194.84    121.47 o   0.54446
 -12  10  14     5177.13     4930.35    189.16 o   0.51714
  -9  10  14      951.88     1059.74    111.66 o   0.49867
  -6  10  14     4487.12     4339.59    181.51 o   0.49004
  -3  10  14     2904.46     2941.25    123.76 o   0.49178
   0  10  14     3563.23     3439.09    162.89 o   0.50377
   3  10  14      718.79      764.36    135.39 o   0.52532
   6  10  14     1196.80     1052.68    155.45 o   0.55532
   9  10  14     1058.02     1281.17    181.09 o   0.59248
 -17  11  14     3728.56     3416.23    188.87 o   0.56898
 -14  11  14      236.01      326.83    112.30 o   0.53816
 -11  11  14    12000.78    11465.75    278.73 o   0.51549
  -8  11  14     3659.66     3453.46    163.42 o   0.50208
  -5  11  14     5071.15     4798.08    143.48 o   0.49867
  -2  11  14     2752.14     2983.21    138.00 o   0.50546
   1  11  14      225.79      357.78    132.69 o   0.52207
   4  11  14     4009.69     4140.32    201.01 o   0.54759
   7  11  14      138.31      313.94    160.01 o   0.58085
 -19  12  14       77.40       21.47    158.52 o   0.59535
 -16  12  14      270.35      251.72    133.09 o   0.56143
 -13  12  14     1208.84      959.32    118.48 o   0.53498
 -10  12  14     2559.28     2689.21    159.84 o   0.51714
  -7  12  14     2457.95     2423.58    117.38 o   0.50883
  -4  12  14      744.66      772.91    111.14 o   0.51050
  -1  12  14      150.71      185.47    121.06 o   0.52207
   2  12  14      956.02     1186.57    161.12 o   0.54289
   5  12  14       95.40      150.23    159.11 o   0.57197
 -18  13  14      550.66      395.21    156.47 o   0.58669
 -15  13  14       48.27      353.22    130.58 o   0.55685
 -12  13  14     4298.01     4033.51    143.11 o   0.53498
  -9  13  14     4227.39     3895.78    145.60 o   0.52207
  -6  13  14     1092.22     1006.46    117.35 o   0.51879
  -3  13  14     3420.20     3460.76    146.45 o   0.52532
   0  13  14      128.38      307.01    137.62 o   0.54132
   3  13  14      197.06      235.99    156.78 o   0.56597
   6  13  14     1466.72     1562.05    226.26 o   0.59821
 -17  14  14    16296.49    16715.47    364.60 o   0.58085
 -14  14  14      373.10      608.52    132.51 o   0.55532
 -11  14  14     2390.31     2512.29    137.28 o   0.53816
  -8  14  14       27.82      122.63    112.67 o   0.53017
  -5  14  14        5.96      126.92    119.30 o   0.53178
  -2  14  14    10538.53     9532.35    263.90 o   0.54289
   1  14  14      393.57      456.56    166.12 o   0.56295
   4  14  14      403.29      490.92    207.73 o   0.59104
 -16  15  14     4163.92     3829.75    197.80 o   0.57790
 -13  15  14      871.87     1043.83    129.34 o   0.55685
 -10  15  14       78.04      296.71    121.40 o   0.54446
  -7  15  14     3917.65     3778.73    176.37 o   0.54132
  -4  15  14      181.88      152.48    137.17 o   0.54759
  -1  15  14     3610.76     3493.08    231.23 o   0.56295
   2  15  14       33.35       79.44    193.89 o   0.58669
 -15  16  14       29.61       88.09    143.88 o   0.57790
 -12  16  14       84.37      166.65    126.99 o   0.56143
  -9  16  14     6453.62     6068.42    212.01 o   0.55378
  -6  16  14       54.20      132.63    130.38 o   0.55532
  -3  16  14     1702.15     1527.50    187.06 o   0.56597
   0  16  14      213.11      200.27    191.40 o   0.58524
 -14  17  14     4217.75     4815.41    219.00 o   0.58085
 -11  17  14       67.61      167.86    135.21 o   0.56898
  -8  17  14      104.61      227.00    147.68 o   0.56597
  -5  17  14     3968.05     3927.88    203.76 o   0.57197
  -2  17  14        1.44      169.34    192.23 o   0.58669
 -13  18  14      733.85      548.34    151.57 o   0.58669
 -10  18  14     1105.91     1023.42    162.59 o   0.57938
  -7  18  14     2176.52     2407.05    190.91 o   0.58085
  -4  18  14     1100.91      931.39    198.44 o   0.59104
 -12  19  14     1667.89     1783.10    177.30 o   0.59535
  -9  19  14       46.06      284.87    167.28 o   0.59248
  -6  19  14     5510.77     5356.56    265.48 o   0.59821
   0   0  15     1128.96     1057.24    166.88 o   0.47545
   1   1  15      447.48      456.39     90.50 o   0.47724
  -1   2  15     1332.69     1355.09    100.53 o   0.47724
   2   2  15     1127.75      794.33    104.25 o   0.48257
  -3   3  15    14940.74    14568.38    264.73 o   0.48080
   0   3  15     2311.32     2716.64    118.13 o   0.48080
   3   3  15      586.83      508.77     99.96 o   0.49133
  -5   4  15      834.34      760.95     95.62 o   0.48785
  -2   4  15      172.62       34.80     82.38 o   0.48257
   1   4  15     4019.06     3901.28    131.27 o   0.48785
   4   4  15       56.99       86.56     96.90 o   0.50334
  -7   5  15     8236.82     8294.54    292.79 o   0.49823
  -4   5  15     2807.83     2848.58    134.25 o   0.48785
  -1   5  15      213.83      128.09     90.38 o   0.48785
   2   5  15     2211.34     1841.98    130.53 o   0.49823
   5   5  15    24456.44    23587.37    395.78 o   0.51837
  -9   6  15      223.08      377.48    176.05 o   0.51174
  -6   6  15      153.18      359.14    155.13 o   0.49651
  -3   6  15     3840.33     3456.03    150.33 o   0.49133
   0   6  15    10329.76     9540.50    212.75 o   0.49651
   3   6  15       13.39       47.85    113.09 o   0.51174
   6   6  15     2493.02     2912.20    160.41 o   0.53616
 -11   7  15       96.96       72.47    185.88 o   0.52815
  -8   7  15     1832.57     1419.25    191.01 o   0.50840
  -5   7  15      171.44      268.21     90.95 o   0.49823
  -2   7  15    11499.64    11197.67    210.44 o   0.49823
   1   7  15      689.62      848.96    128.66 o   0.50840
   4   7  15     3452.81     3349.51    144.40 o   0.52815
   7   7  15       21.18       57.86    113.93 o   0.55646
 -13   8  15     2369.58     2158.94    153.38 o   0.54719
 -10   8  15      602.45      876.90    198.20 o   0.52328
  -7   8  15      323.18      228.52    166.92 o   0.50840
  -4   8  15      103.40      165.79    104.31 o   0.50334
  -1   8  15      477.53      400.99    109.88 o   0.50840
   2   8  15     3655.04     3153.13    152.46 o   0.52328
   5   8  15      213.33       94.84    116.30 o   0.54719
   8   8  15     1018.65      852.18    147.36 o   0.57900
 -15   9  15     2782.46     2822.46    160.39 o   0.56859
 -12   9  15      427.22      480.03    107.30 o   0.54092
  -9   9  15      711.62      921.92    197.44 o   0.52165
  -6   9  15       16.57       20.78     95.82 o   0.51174
  -3   9  15        5.65       84.83     95.12 o   0.51174
   0   9  15     4865.08     4000.27    164.21 o   0.52165
   3   9  15       24.31      270.12    124.04 o   0.54092
   6   9  15    12012.07    11904.75    293.81 o   0.56859
 -17  10  15      119.47       60.82    140.27 o   0.59211
 -14  10  15     3526.31     3348.81    150.26 o   0.56104
 -11  10  15      941.48      981.02    217.81 o   0.53775
  -8  10  15    13018.99    12296.74    264.95 o   0.52328
  -5  10  15     4645.04     4559.31    147.37 o   0.51837
  -2  10  15     2605.27     2457.25    127.95 o   0.52328
   1  10  15     8936.63     8850.43    244.41 o   0.53775
   4  10  15      148.23      120.75    130.79 o   0.56104
   7  10  15       24.19       40.82    148.46 o   0.59211
 -16  11  15     3628.15     3988.51    186.71 o   0.58340
 -13  11  15     5972.97     6201.05    216.44 o   0.55646
 -10  11  15     2137.03     2934.37    253.36 o   0.53775
  -7  11  15     3182.35     2812.28    153.72 o   0.52815
  -4  11  15       11.49       58.04     99.47 o   0.52815
  -1  11  15       19.49      116.28    108.04 o   0.53775
   2  11  15     1205.83     1118.81    154.19 o   0.55646
   5  11  15     1941.58     1581.94    175.99 o   0.58340
 -15  12  15      460.23      332.24    128.21 o   0.57752
 -12  12  15     1123.30     1142.39    137.73 o   0.55493
  -9  12  15      860.62      893.43    140.64 o   0.54092
  -6  12  15     3898.94     4359.70    148.31 o   0.53616
  -3  12  15       15.68       64.02    112.49 o   0.54092
   0  12  15     3610.68     4049.43    196.20 o   0.55493
   3  12  15     3592.26     3469.84    202.64 o   0.57752
 -14  13  15      101.98      161.92    122.18 o   0.57456
 -11  13  15      146.61      221.32     98.21 o   0.55646
  -8  13  15     1723.45     1766.35    127.40 o   0.54719
  -5  13  15     9099.79     9451.00    230.94 o   0.54719
  -2  13  15     2799.34     2634.13    156.68 o   0.55646
   1  13  15     2241.30     2514.13    192.93 o   0.57456
 -16  14  15        7.32       86.22    138.86 o   0.59642
 -13  14  15     1213.48     1485.67    124.43 o   0.57456
 -10  14  15     1973.02     1854.74    135.81 o   0.56104
  -7  14  15     1454.93     1587.87    142.78 o   0.55646
  -4  14  15     4297.76     4002.26    165.43 o   0.56104
  -1  14  15      414.12      524.27    165.27 o   0.57456
   2  14  15     1078.04     1026.13    207.06 o   0.59642
 -15  15  15      509.74      723.51    148.62 o   0.59499
 -12  15  15     4345.54     4288.66    170.15 o   0.57752
  -9  15  15     2504.01     2244.52    155.84 o   0.56859
  -6  15  15       12.39      113.80    136.39 o   0.56859
  -3  15  15      165.98      192.66    149.36 o   0.57752
   0  15  15      163.02      263.87    196.75 o   0.59499
 -14  16  15      138.92      128.07    145.08 o   0.59642
 -11  16  15      974.74     1049.62    144.08 o   0.58340
  -8  16  15       13.40      157.46    141.86 o   0.57900
  -5  16  15       68.12      301.11    151.76 o   0.58340
  -2  16  15     2811.37     2827.24    213.26 o   0.59642
 -10  17  15     2893.57     3011.66    181.47 o   0.59211
  -7  17  15     1794.14     1959.34    169.42 o   0.59211
  -1   1  16     6549.16     6341.60    175.53 o   0.50771
  -3   2  16     2814.30     3291.77    130.30 o   0.51106
   0   2  16     2780.45     2817.94    127.71 o   0.50939
  -5   3  16       15.94      121.21    104.42 o   0.51769
  -2   3  16      481.51      489.12     97.94 o   0.51106
   1   3  16      132.21      129.73     96.38 o   0.51438
  -7   4  16      116.89      254.71     96.43 o   0.52748
  -4   4  16     1055.05     1145.89    113.07 o   0.51604
  -1   4  16     7307.10     6501.88    176.75 o   0.51438
   2   4  16    19524.67    19798.71    306.61 o   0.52261
  -9   5  16       67.96      126.83    176.17 o   0.54027
  -6   5  16    12049.32    11219.85    341.86 o   0.52424
  -3   5  16     4930.66     5505.87    176.80 o   0.51769
   0   5  16     1757.28     1538.43    119.72 o   0.52098
   3   5  16     1377.66     1631.93    134.83 o   0.53391
 -11   6  16     2420.40     2302.77    132.70 o   0.55583
  -8   6  16       76.55       87.74    171.61 o   0.53551
  -5   6  16     7762.09     7553.68    191.70 o   0.52424
  -2   6  16      132.85      132.98     99.66 o   0.52261
   1   6  16      401.20      396.17    108.61 o   0.53071
   4   6  16       18.07       96.18    118.00 o   0.54810
 -13   7  16     1275.23     1161.76    118.97 o   0.57395
 -10   7  16     3849.02     3695.06    251.50 o   0.54966
  -7   7  16     2067.11     2036.43    206.32 o   0.53391
  -4   7  16     6248.79     5796.77    184.01 o   0.52748
  -1   7  16      797.00      860.31    117.12 o   0.53071
   2   7  16     3718.99     3620.36    182.13 o   0.54342
   5   7  16     1560.54     1618.08    127.89 o   0.56496
 -15   8  16       30.83       30.53    122.95 o   0.59440
 -12   8  16     1079.33     1345.85    236.82 o   0.56647
  -9   8  16     6347.76     6305.25    286.17 o   0.54655
  -6   8  16       19.18       13.05    171.73 o   0.53551
  -3   8  16     7350.43     6903.71    179.37 o   0.53391
   0   8  16     1426.11     1733.04    141.60 o   0.54184
   3   8  16     4250.60     4641.02    177.52 o   0.55889
   6   8  16      141.04       75.01    127.40 o   0.58426
 -14   9  16        2.00       32.16    150.24 o   0.58572
 -11   9  16     2921.38     3051.58    263.99 o   0.56194
  -8   9  16     3479.72     3746.33    251.47 o   0.54655
  -5   9  16     1230.83     1349.08    131.39 o   0.54027
  -2   9  16      322.42      379.74    121.39 o   0.54342
   1   9  16        6.44      107.35    121.37 o   0.55583
   4   9  16     4361.22     4573.42    188.78 o   0.57692
 -13  10  16      758.41      839.29    244.46 o   0.57987
 -10  10  16     1334.70     1180.77    227.33 o   0.56042
  -7  10  16      153.06      217.39    101.38 o   0.54966
  -4  10  16       89.01       63.96    104.82 o   0.54810
  -1  10  16     3660.39     3202.83    156.86 o   0.55583
   2  10  16     1689.90     1813.76    158.61 o   0.57246
   5  10  16     1081.59     1000.67    156.87 o   0.59726
 -12  11  16        4.58       63.40    228.42 o   0.57692
  -9  11  16     1521.53     1933.08    241.98 o   0.56194
  -6  11  16     1982.12     2076.40    116.20 o   0.55583
  -3  11  16     5859.48     5773.17    176.21 o   0.55889
   0  11  16      410.13      496.68    142.43 o   0.57097
   3  11  16      402.75      351.28    149.90 o   0.59152
 -14  12  16     1875.74     1636.85    181.80 o   0.59583
 -11  12  16     2168.60     2371.11    269.17 o   0.57692
  -8  12  16     6365.30     6313.67    175.91 o   0.56647
  -5  12  16      822.93      763.01    118.52 o   0.56496
  -2  12  16     1163.79     1359.64    128.23 o   0.57246
   1  12  16       10.09       30.32    147.30 o   0.58863
 -13  13  16     2103.73     2271.11    155.40 o   0.59440
 -10  13  16      249.15      121.72    101.95 o   0.57987
  -7  13  16       99.39       23.67    115.51 o   0.57395
  -4  13  16      594.06      603.28    130.48 o   0.57692
  -1  13  16      134.66      158.05    141.82 o   0.58863
 -12  14  16       85.73      162.04    133.53 o   0.59583
  -9  14  16      337.50      314.40    122.48 o   0.58572
  -6  14  16     4130.58     4150.58    185.69 o   0.58426
  -3  14  16      751.15      676.60    156.53 o   0.59152
  -8  15  16      605.84      705.58    140.80 o   0.59440
  -5  15  16     2331.21     2385.31    165.40 o   0.59726
   0   1  17     1199.59     1305.15    121.42 o   0.53937
  -2   2  17      621.62      572.24    111.13 o   0.54095
   1   2  17     2676.75     2695.84    136.97 o   0.54253
  -4   3  17    10254.66    10285.12    221.06 o   0.54566
  -1   3  17     8037.23     8222.37    209.83 o   0.54253
   2   3  17      205.27      362.78    107.31 o   0.54878
  -6   4  17     1676.14     1939.16    124.85 o   0.55342
  -3   4  17     1862.59     1798.53    119.92 o   0.54566
   0   4  17     3291.63     3132.02    143.48 o   0.54722
   3   4  17      435.13      498.42    119.36 o   0.55803
  -8   5  17      324.71      503.64    188.39 o   0.56411
  -5   5  17     2316.63     2556.91    131.76 o   0.55188
  -2   5  17      236.28      173.10    105.15 o   0.54878
   1   5  17     2332.16     2331.24    137.10 o   0.55496
   4   5  17     1491.55     1654.50    213.56 o   0.57013
 -10   6  17     2882.76     2376.45    240.39 o   0.57756
  -7   6  17     4932.39     4796.75    254.02 o   0.56108
  -4   6  17       32.12      147.83    110.77 o   0.55342
  -1   6  17     3542.99     3362.98    151.28 o   0.55496
   2   6  17     2191.35     2113.02    139.60 o   0.56562
   5   6  17      272.75      248.95    209.88 o   0.58490
 -12   7  17     2010.10     2673.44    267.62 o   0.59358
  -9   7  17      437.07      191.39    197.30 o   0.57311
  -6   7  17       83.00      265.64    184.49 o   0.56108
  -3   7  17      626.78      472.31    112.27 o   0.55803
   0   7  17       48.82      156.78    119.71 o   0.56411
   3   7  17     2282.03     2244.15    140.88 o   0.57903
 -11   8  17       28.40      144.73    216.60 o   0.58781
  -8   8  17        6.38       81.66    193.95 o   0.57162
  -5   8  17        0.08       39.50    109.49 o   0.56411
  -2   8  17     1953.47     1878.62    141.80 o   0.56562
   1   8  17     1868.78     2154.56    124.88 o   0.57608
   4   8  17      374.15      249.74    122.16 o   0.59502
 -10   9  17       85.82      194.10    217.20 o   0.58490
  -7   9  17     7499.36     7908.35    319.60 o   0.57311
  -4   9  17    10183.74     9982.05    219.71 o   0.57013
  -1   9  17        2.80       84.84    117.58 o   0.57608
   2   9  17      622.05      666.35    139.82 o   0.59070
  -9  10  17        4.37        0.00    210.46 o   0.58490
  -6  10  17     1271.25     1165.44    155.23 o   0.57756
  -3  10  17       14.93      103.05    117.57 o   0.57903
   0  10  17     1542.74     1563.37    145.23 o   0.58926
  -8  11  17       15.32      114.19    220.10 o   0.58781
  -5  11  17       25.01       81.29    106.02 o   0.58490
  -2  11  17      223.68      209.41    130.07 o   0.59070
  -7  12  17     1732.74     1631.69    154.16 o   0.59358
  -4  12  17     5239.90     4651.40    185.54 o   0.59502
   0   0  18    14355.77    14048.48    480.08 o   0.57054
   1   1  18     2123.56     2337.52    142.63 o   0.57203
  -1   2  18      697.59      999.52    126.24 o   0.57203
   2   2  18      814.06      818.73    120.27 o   0.57649
  -3   3  18     1548.29     1741.34    131.50 o   0.57501
   0   3  18      225.23      197.42    116.65 o   0.57501
   3   3  18     1411.53     1271.39    158.38 o   0.58384
  -5   4  18     5000.91     4206.46    237.07 o   0.58091
  -2   4  18       11.99       38.02    113.58 o   0.57649
   1   4  18     7247.14     7138.21    200.53 o   0.58091
   4   4  18      217.68      317.07    195.58 o   0.59398
  -7   5  18     1216.29     1133.60    208.95 o   0.58966
  -4   5  18     2841.87     2481.82    168.88 o   0.58091
  -1   5  18      178.87      267.06    120.23 o   0.58091
   2   5  18      476.15      572.26    123.59 o   0.58966
  -6   6  18       39.24        0.00    183.39 o   0.58821
  -3   6  18     3415.60     3159.35    147.22 o   0.58384
   0   6  18     1283.39     1155.51    137.20 o   0.58821
  -8   7  18     1046.00     1313.68    224.18 o   0.59827
  -5   7  18       69.06      335.93    191.31 o   0.58966
  -2   7  18     5809.98     5826.74    194.35 o   0.58966
   1   7  18       16.35      142.71    126.23 o   0.59827
  -7   8  18     4992.77     4742.59    278.16 o   0.59827
  -4   8  18      221.49      107.44    150.75 o   0.59398
  -1   8  18      394.96        0.02      1.00 o   0.59827
 
